# Supplementary material for: AI-assisted thematic synthesis of existing neurological core outcome sets: A descriptive reference framework (COS-Neuro)
Source: PLoS One. 2026 Jun 22;21(6):e0333864. doi: 10.1371/journal.pone.0333864 (PMC13286209; doi:10.1371/journal.pone.0333864)
Supplement: S1 Supplement 1 — Comprehensive dataset of outcomes extracted from 112 neurological COS used for analysis. (XLSX) [file pone.0333864.s001.xlsx]

## Sheet: domains longlist
Domain	Subdomain	COS	Type of outcome	Type of variable (as per Wilson & Cleary, 1995)	Dimensionality	Study
Disease activity	Disease activity	Number of new and/or active lesions				1502
Disease activity	Disease activity	Number of relapses per year (Annual Relapse Rate)				1502
Disease activity	Disease activity	Switch from relapsing to progressive				1502
Cognition	Cognition	Cognition				1502
Somatic: Physical functioning	Walking	Walking				1502
Somatic: Physical functioning	Upper limb	Upper extremity function				1502
Somatic: Physical functioning	Physical function	Balance/Falls				1502
Somatic: Physical functioning	Visual functioning	Visual functioning				1502
Autonomic	Incontinence	Bladder dysfunction				1502
Quality of life	Quality of life	Health Related quality of life				1502
Quality of life	Quality of life	Participation level in daily functioning				1502
Quality of life	Fatigue	Fatigue				1502
Social, emotional and psychological functioning	Depression	Depression				1502
Quality of life	Pain	Pain				1502
Somatic: Physical functioning	Sensation	2-Point discrimination				1335
Clinician Reported Outcomes	Clinician Reported Outcomes	Operative time				1335
Quality of life	Upper Limb	Grip strength				1335
Somatic: Physical functioning	Physical function	Power assessment				1335
Clinician Reported Outcomes	Disease Activity	Postoperative symptom duration				1335
Adverse events	Adverse events	Complication rate				1335
Adverse events	Adverse events	Reoperation rate				1335
Clinician Reported Outcomes	Clinician Reported Outcomes	Incision length				1335
Clinician Reported Outcomes	Clinician Reported Outcomes	Tourniquet duration				1335
Somatic: Physical functioning	Upper limb	Elbow range of motion				1335
Somatic: Physical functioning	Upper limb	Tip-to-tip strength				1335
Quality of life	Quality of life	Return to work duration				1335
Quality of life	Quality of life	Time to return of full function				1335
Clinician Reported Outcomes	Disease Activity	Immobilization duration				1335
Somatic: Physical functioning	Upper limb	Ulnar nerve sulcus angle				1335
Somatic: Physical functioning	Upper limb	Carrying angle				1335
Cost	Cost	Cost				1335
Autonomic	Pain	Scar sensitivity				1335
Autonomic	Sensation	Numbness of operating area				1335
Autonomic	Sensation	Sensation				1335
Autonomic	Sensation	Paraesthesia				1335
Autonomic	Sensation	Vibratory perception				1335
Somatic: Physical functioning	Physical function	Motor function				1335
Quality of life	Pain	Pain				1335
Somatic: Physical functioning	Physical function	Atrophy				1335
Somatic: Physical functioning	Upper limb	Ability to hold chopsticks				1335
Somatic: Physical functioning	Upper limb	Wartenberg sign				1335
Somatic: Physical functioning	Upper limb	Froment sign				1335
Somatic: Physical functioning	Upper limb	Claw hand				1335
Somatic: Physical functioning	Upper limb	Tinel sign				1335
Adverse events	Adverse events	Neuroma formation				1335
Quality of life	Quality of life	Return to full activity				1335
Somatic: Physical functioning	Upper limb	Elbow instability				1335
Somatic: Physical functioning	Upper limb	Flexion contracture				1335
Somatic: Physical functioning	Upper limb	Subluxation				1335
Somatic: Physical functioning	Upper limb	Elbow flexion test (with or without paresthesia)				1335
Disease activity	Disease activity	Symptom recurrence				1335
Somatic: Physical functioning	Upper limb	Dropping objects				1335
Social, emotional and psychological functioning	Behaviour	Willingness to repeat treatment				1335
Somatic: Physical functioning	Upper limb	Dexterity				1335
Quality of life	Overall appearance	Esthetics				1335
Quality of life	Quality of life	Overall activity level				1335
Quality of life	Satisfaction	Satisfaction				1335
Quality of life	Quality of life	Activities of daily living assessment				1335
Quality of life	Satisfaction	Shared decision-making between professionals, patients, and family members				1979
Social, emotional and psychological functioning	Distress	Distress around fear of dying or living with severe disability the patient is feeling.				1979
Social, emotional and psychological functioning	Distress	Whether the patient feels that they are being treated and valued as a person.				1979
Social, emotional and psychological functioning	Distress	Amount of distress treatment for stroke causes the patient.				1979
Quality of life	Satisfaction	Patient and family perceptions of the quality and appropriateness of care.				1979
Cognition	Cognition	Patient’s ability to understand and respond to communication from others.				1979
Quality of life	Pain	Amount of pain a patient has				1979
Quality of life	Quality of life	Self-management				953
Quality of life	Satisfaction	Treatment satisfaction				953
Disease activity	Disease activity	Associated symptoms				953
Quality of life	Pain	Migraine Specific Pain				953
Quality of life	Quality of life	Migraine Specific QOL				953
Adverse events	Adverse events	Adverse Events				953
Data elements	Data elements	demographics				1533
Adverse events	Adverse events	injury characteristics				1533
Survival	Survival	comorbidity				1533
Cognition	Cognition	cognitive functioning				1533
Social, emotional and psychological functioning	Psychological symptoms	emotional functioning				1533
Quality of life	Fatigue	energy				1533
Somatic: Physical functioning	Physical function	mobility				1533
Quality of life	Quality of life	self-care				1533
Cognition	Cognition	communication				1533
Quality of life	Quality of life	participation				1533
Social, emotional and psychological functioning	Social functioning	social support				1533
Quality of life	Quality of life	quality of life				1533
Social, emotional and psychological functioning	Social functioning	Importance of relationships				1581
Cognition	Cognition	Communication				1581
Social, emotional and psychological functioning	Psychological symptoms	Feeling safe and secure				1581
Social, emotional and psychological functioning	Depression	Feeling valued and respected by others				1581
Quality of life	Quality of life	Meaningful activities				1581
Social, emotional and psychological functioning	Depression	Apathy/indifference				1581
Higher cognitive functions	Cognition ?Fatigue	Alertness				1581	X
Cognition	Cognition	Understanding time and place				1581
Quality of life	Quality of life	Hygiene and comfort				1581
Somatic: Physical functioning	Physical function	Stability				1581
Somatic: Physical functioning	Visual functioning	Vision and hearing				1581
Social, emotional and psychological functioning	Depression	A sense of who you are				1581
Social, emotional and psychological functioning	Depression	Having a laugh				1581
Disease activity	Disease activity	Core FND symptoms				951
Somatic: Physical functioning	Physical function	Other physical symptoms				951
Social, emotional and psychological functioning	Psychological symptoms	Psychological symptoms				951
Quality of life	Quality of life					951
Quality of life	Quality of life	Life impact				951
Cost	Cost	Health economics/cost–utility				951
Adverse events	Adverse events	Adverse Events				951
Autonomic	Incontinence	Incontinence of Urine				824
Autonomic	Incontinence	Urinary retention				824
Bladder function	Sensation Incontinence/Retention	Sensation of bladder fullness				824	X
Autonomic	Incontinence	Faecal incontinence				824
Autonomic	Sexual function	Physical ability to have sexual intercourse				824
Autonomic	Sensation	Perineal sensation				824
Autonomic	Sensation	Sensation in genitals				824
Somatic: Physical functioning	Walking	Leg muscle strength				824
Autonomic	Pain	Pain due to abnormal sensation or non-painful stimulus				824
Adverse events	Adverse events	Complications (including death)				824
Quality of life	Quality of life	Global quality of life				824
Quality of life	Quality of life	Occupational role functioning				824
Social, emotional and psychological functioning	Social functioning	Social functioning				824
Quality of life	Quality of life	Ability to do daily activities				824
Somatic: Physical functioning	Walking	Mobility and walking				824
Social, emotional and psychological functioning	Depression	Low Mood and depression				824
Somatic: Physical functioning	Visual functioning	Case history—previous ocular history and use of glasses, open questions				1420
Clinician Reported Outcomes	Clinician Reported Outcomes	Observations				1420
Somatic: Physical functioning	Visual functioning	Visual acuity				1420
Somatic: Physical functioning	Visual functioning	Eye alignment position				1420
Somatic: Physical functioning	Visual functioning	Eye movement—ocular motility assessment				1420
Somatic: Physical functioning	Visual functioning	Visual field assessment				1420
Somatic: Physical functioning	Visual functioning	Visual neglect assessment				1420
Somatic: Physical functioning	Visual functioning	Functional vision assessment				1420
Somatic: Physical functioning	Visual functioning	Reading assessment				1420
Somatic: Physical functioning	Visual functioning	Case history—previous ocular history and use of glasses, open questions, visual fatigue and visual perception questions				1420
Clinician Reported Outcomes	Clinician Reported Outcomes	Observations—including lids and pupils				1420
Somatic: Physical functioning	Visual functioning	Visual acuity				1420
Somatic: Physical functioning	Visual functioning	Eye alignment position				1420
Somatic: Physical functioning	Visual functioning	Eye movement—ocular motility assessment				1420
Somatic: Physical functioning	Visual functioning	Binocular vision assessment				1420
Somatic: Physical functioning	Visual functioning	Eye position measurement				1420
Somatic: Physical functioning	Visual functioning	Visual field assessment				1420
Somatic: Physical functioning	Visual functioning	Visual neglect assessment				1420
Somatic: Physical functioning	Visual functioning	Functional vision assessment				1420
Somatic: Physical functioning	Visual functioning	Reading assessment				1420
Quality of life	Quality of life	Quality of life questionnaires				1420
Somatic: Physical functioning	Physical function	Preventing falls				1412
Somatic: Physical functioning	Walking	Walking better, being able to stand up and climb stairs				1412
Quality of life	Overall appearance	Staying healthy and fit				1412
Quality of life	Quality of life	Doing what you can do				1412
Quality of life	Quality of life	Feeling useful and having a purpose				1412
Quality of life	Quality of life	Feeling brighter				1412
Quality of life	Quality of life	Enjoying the moment				1412
Growth and development	Growth and development	Nutrition, growth, and developmental state				1394
Quality of life	Pain	Child pain				1394
Quality of life	Quality of life	Child physical health state				1394
Quality of life	Quality of life	Child's quality of life, condition-specific				1394
Quality of life	Quality of life	Duration and ease of food/medicine administration				1394
Quality of life	Quality of life	Caregiver quality of life, condition-specific				1394
Adverse events	Disease Activity	Days spent admitted to hospital/intensive care per year				1394
Adverse events	Disease Activity	Frequency of doctor/clinic/emergency room visits per year (as related to frequency of illness)				1394
Survival	Adverse events	Death (related to tube)				1394
Adverse events	Adverse events	Tube malfunction/reoperation				1394
Adverse events	Adverse events	Retching/vomiting				1394
Adverse events	Adverse events	Aspiration pneumonia				1394
Disease activity	Disease activity	Seizure freedom				1030
Disease activity	Disease activity	Seizure frequency				1030
Disease activity	Disease activity	Seizure duration				1030
Disease activity	Disease activity	Seizure severity				1030
Quality of life	Sleep	Total time spent asleep at night				1030
Quality of life	Sleep	Total time spent asleep in 24 hours				1030
Quality of life	Sleep	Awakenings from sleep				1030
Somatic: Physical functioning	Physical function	Breathing difficulties				1030
Quality of life	Sleep	Daytime sleepiness				1030
Quality of life	Quality of life	Overall quality of life				1030
Quality of life	Quality of life	Ability to join in activities with others				1030
Social, emotional and psychological functioning	Social functioning	Friendships				1030
Social, emotional and psychological functioning	Social functioning	Engagement in school life				1030
Social, emotional and psychological functioning	Distress	Experience of other people’s attitudes towards epilepsy				1030
Social, emotional and psychological functioning	Distress	Feelings about having epilepsy				1030
Social, emotional and psychological functioning	Distress	Self-esteem				1030
Social, emotional and psychological functioning	Distress	Self-harm				1030
Social, emotional and psychological functioning	Distress	Fears of having a seizure				1030
Social, emotional and psychological functioning	Depression	Mood swings				1030
Social, emotional and psychological functioning	Depression	Concealment				1030
Cognition	Cognition	Learning				1030
Cognition	Cognition	Literacy				1030
Cognition	Cognition	Speech and Language				1030
Cognition	Cognition	Memory				1030
Social, emotional and psychological functioning	Social functioning	School attendance				1030
Cognition	Cognition	Academic attainment				1030
Cognition	Cognition	Concentration				1030
Cognition	Cognition	Executive functioning				1030
Somatic: Physical functioning	Physical function	Movement ability - gross motor function				1030
Somatic: Physical functioning	Physical function	Manual ability - fine motor function				1030
Social, emotional and psychological functioning	Behaviour	Behavioural concerns				1030
Social, emotional and psychological functioning	Depression	Impulsivity				1030
Somatic: Physical functioning	Visual functioning	Vision				880
Somatic: Physical functioning	Visual functioning	Ocular symptoms				880
Somatic: Physical functioning	Oral continence	Oral continence				880
Cognition	Cognition	Speech				880
Quality of life	Pain	Pain/Discomfort				880
Quality of life	Overall appearance	Overall Appearance				880
Quality of life	Overall appearance	Rest of appearance domain				880
Social, emotional and psychological functioning	Social functioning	Photographs/social domain				880
Social, emotional and psychological functioning	Depression	Education/support				880
Social, emotional and psychological functioning	Psychological symptoms	Rest of psychosocial domain				880
Adverse events	Adverse events	complications				880
Adverse events	Adverse events	revision procedures				880
Disease activity	Disease activity	Frequency of seizures				1113
Quality of life	Quality of life	Quality of life				1113
Disease activity	Disease activity	Complete seizure freedom				1113
Quality of life	Quality of life	Normal day-to-day activities				1113
Disease activity	Disease activity	Severity of seizures				1113
Cognition	Cognition	Cognitive function				1113
Quality of life	Quality of life	Activities that children like to do				1113
Growth and development	Growth and development	Developmental milestones				1113
Adverse events	Adverse events	Adverse effects				1113
Clinician Reported Outcomes	Clinician Reported Outcomes	Compliance to treatment				1113
Adverse events	Adverse events	Hospital admission				1113
Cost	Cost	Cost of medicines				1113
Social, emotional and psychological functioning	Social functioning ?demographic or disease activity	Preschool attendance				1113
Cognition	Cognition	Preschool performance				1113
Growth and development	Growth and development	Growth				1113
Clinician Reported Outcomes	Clinician Reported Outcomes	EEG: electroencephalogram				1113
Social, emotional and psychological functioning	Behaviour	Behavior				1113
Clinician Reported Outcomes	Clinician Reported Outcomes	Plasma drug levels				1113
Clinician Reported Outcomes	Clinician Reported Outcomes	Health parameters				1113
Clinician Reported Outcomes	Clinician Reported Outcomes	Medication appropriateness				988
Clinician Reported Outcomes	Clinician Reported Outcomes	Psychotropic drug use				988
Clinician Reported Outcomes	Clinician Reported Outcomes	Clinically significant drug interactions				988
Clinician Reported Outcomes	Adverse events	Medication side effects				988
Clinician Reported Outcomes	Clinician Reported Outcomes	Problems relating to medicines management				988
Social, emotional and psychological functioning	Behaviour	Adherence				988
Clinician Reported Outcomes	Adverse events	Anticholinergic burden				988
Quality of life	Quality of life	Quality of life				988
Social, emotional and psychological functioning	Behaviour	Behavioural and psychological symptoms of dementia				988
Quality of life	Quality of life	Activities of daily living				988
Disease activity	Disease activity	Dementia severity				988
Disease activity	Disease activity ?one of the QOL	Health status				988
Data elements	Disease activity	Hospital admissions				988
Adverse events	Adverse events	Delay to placement in a care home				988
Somatic: Physical functioning	Physical function	Falls				988
Adverse events	Adverse events	Adverse drug events				988
Survival	Survival	All-cause mortality				988
Quality of life	Caregiver	Caregiver burden				988
Social, emotional and psychological functioning	Behaviour	Acceptability of the intervention to patients, carers and stakeholder				988
Quality of life	Satisfaction	Patient satisfaction with the intervention				988
Quality of life	Caregiver	Carer satisfaction with the intervention				988
Disease activity	Disease activity	Stroke severity				910
Somatic: Physical functioning	Physical function	Body function and structure				910
Somatic: Physical functioning	Upper limb	Upper limb				910
Somatic: Physical functioning	Walking	Walking				910
Quality of life	Quality of life	Quality of Life				910
Quality of life	Quality of life	Global disability				910
Quality of life	Quality of life	Participation				910
Cognition	Cognition	Cognitive impairment				506
Social, emotional and psychological functioning	Hallucinations	Hallucinations & psychosis				506
Social, emotional and psychological functioning	Depression	Depressed mood				506
Social, emotional and psychological functioning	Depression	Anxious mood				506
Social, emotional and psychological functioning	Depression	Apathy				506
Adverse events	Adverse events	Features of dopamine dysregulation syndrome (including impulse control disorders)				506
Quality of life	Sleep	Sleep problems				506
Quality of life	Sleep	Daytime sleepiness				506
Autonomic	Sensation	Pain & other sensations				506
Autonomic	Incontinence	Urinary problems				506
Autonomic	Incontinence	Constipation problems				506
Somatic: Physical functioning	Walking	Light headedness on standing				506
Quality of life	Fatigue	Fatigue				506
Autonomic	Sexual function	Sexual function				506
Autonomic	Sensation	Sweating				506
Cognition	Cognition	Speech				506
Somatic: Physical functioning	Oral continence	Saliva & drooling				506
Somatic: Physical functioning	Oral continence	Chewing & swallowing				506
Quality of life	Quality of life	Eating tasks				506
Quality of life	Quality of life	Dressing				506
Quality of life	Quality of life	Hygiene				506
Somatic: Physical functioning	Upper limb	Handwriting				506
Quality of life	Quality of life	Doing hobbies & other activities				506
Somatic: Physical functioning	Sleep	Turning in bed				506
Disease activity	Disease activity	Tremor				506
Somatic: Physical functioning	Walking	Getting out of bed, a car, or a deep chair				506
Somatic: Physical functioning	Walking	Walking & balance				506
Disease activity	Disease activity	Freezing				506
Quality of life	Quality of life	Ability to work				506
Data elements	Disease activity	Hospital admissions				506
Disease activity	Disease activity	PD-related health status				506
Somatic: Physical functioning	Physical function	Falls				506
Quality of life	Quality of life	Health-related quality of life				852
Disease activity	Disease activity	General health status				852
Social, emotional and psychological functioning	Social functioning	Social participation				852
Social, emotional and psychological functioning	Social functioning	Ability to communicate				852
Social, emotional and psychological functioning	Social functioning	Social functioning				852
Quality of life	Fatigue	Fatigue				852
Autonomic	Sensation	Pain and other unpleasant sensations				852
Somatic: Physical functioning	Physical function	Nonmotor functioning				852
Quality of life	Quality of life	Ability to return to usual activities				852
Quality of life	Quality of life	Feeding				852
Quality of life	Overall appearance	Self care and grooming				852
Somatic: Physical functioning	Physical function	Mobility				852
Quality of life	Caregiver	Mood				852
Cognition	Cognition	Global cognitive function				852
Adverse events	Adverse events	Symptomatic ICH after thrombolysis				852
Social, emotional and psychological functioning	Distress	Adherence to smoking cessation advice				852
Adverse events	Adverse events	Self-report of new stroke after admission				852
Survival	Survival	Survival				852
Quality of life	Quality of life	Quality of life				597
Quality of life	Fatigue	Energy and drive (fatigue)				597
Somatic: Physical functioning	Physical function	Exercise tolerance				597
Somatic: Physical functioning	Physical function	Muscle function/ moving around				597
Somatic: Physical functioning	Physical function	Body structure (body composition)				597
Clinician Reported Outcomes	Clinician Reported Outcomes	Global outcome				562
Survival	Survival	Recovery of consciousness				562
Social, emotional and psychological functioning	Psychological symptoms	Neuropsychological impairment				562
Social, emotional and psychological functioning	Psychological symptoms	Psychological status				562
Adverse events	Adverse events	Traumatic Brain Injury-related symptoms				562
Social, emotional and psychological functioning	Behaviour	Behavioral function				562
Cognition	Cognition	Cognitive activity limitations				562
Somatic: Physical functioning	Physical function	Physical function				562
Social, emotional and psychological functioning	Social functioning	Social role participation				562
Quality of life	Quality of life	Perceived generic and disease-specific health-related quality of life				562
Cost	Cost	Health economic measures				562
Patient Reported Outcomes	Patient Reported Outcomes	Patient-reported outcomes (future multidimensional tools)				562
Somatic: Physical functioning	Walking	Walking ability				427
Somatic: Physical functioning	Physical function	Mobility				427
Adverse events	Adverse events	Falling/falling over				427
Somatic: Physical functioning	Physical function	Balance				427
Somatic: Physical functioning	Physical function	Motor/mental fluctuations				427
Disease activity	Disease activity	Hyperkinesia				427
Disease activity	Disease activity	Tremor				427
Disease activity	Disease activity	Stiffness				427
Disease activity	Disease activity	Freezing				427
Somatic: Physical functioning	Physical function	Slow movements				427
Somatic: Physical functioning	Walking	Standing up				427
Somatic: Physical functioning	Physical function	Fine motor ability				427
Somatic: Physical functioning	Physical function	Muscle weakness				427
Somatic: Physical functioning	Walking	Turning in bed				427
Somatic: Physical functioning	Upper limb	Writing difficulties				427
Somatic: Physical functioning	Physical function	Posture				427
Somatic: Physical functioning	Upper limb	Arm swing				427
Somatic: Physical functioning	Oral continence	Eating difficulties (swallowing/chewing)				427
Autonomic	Sensation	Cramps				427
Somatic: Physical functioning	Oral continence	Ability to swallow				427
Quality of life	Pain	Pain				427
Quality of life	Pain	Ache				427
Somatic: Physical functioning	Oral continence	Speech problems (slurred/weak voice)				427
Disease activity	Disease activity	Internal tremor				427
Adverse events	Adverse events	Osteoporosis				427
Somatic: Physical functioning	Oral continence	Paucity of facial expression				427
Autonomic	Sensation	Tingling sensation. (in the fingers)				427
Somatic: Physical functioning	Oral continence	Difficult to breathe				427
Autonomic	Incontinence	Incontinence				427
Adverse events	Adverse events	Troubled by aspiration				427
Clinician Reported Outcomes	Clinician Reported Outcomes	Drop of blood pressure				427
Autonomic	Sensation	Dizziness				427
Autonomic	Incontinence	Urgency				427
Clinician Reported Outcomes	Clinician Reported Outcomes	Low blood pressure				427
Somatic: Physical functioning	Oral continence	Increased salivation (drooling)				427
Autonomic	Incontinence	Obstipation				427
Autonomic	Sensation	Vertigo				427
Autonomic	Sexual function	Erection				427
Autonomic	Sexual function	Impotence				427
Somatic: Physical functioning	Oral continence	To taste				427
Quality of life	Overall appearance	Change in weight				427
Autonomic	Sensation	Perspiration				427
Somatic: Physical functioning	Oral continence	Dry mouth				427
Somatic: Physical functioning	Oral continence	To smell				427
Quality of life	Sleep	Sleeping problems				427
Social, emotional and psychological functioning	Depression	Depression				427
Social, emotional and psychological functioning	Hallucinations	Visual hallucinations				427
Social, emotional and psychological functioning	Depression	Low-spiritedness				427
Cognition	Cognition	Delusions				427
Social, emotional and psychological functioning	Psychological symptoms	Nightmares				427
Social, emotional and psychological functioning	Depression	Worry				427
Social, emotional and psychological functioning	Hallucinations	Sound hallucinations				427
Quality of life	Sleep	Falling asleep in the middle of the day				427
Autonomic	Sexual function	Hypersexuality				427
Disease activity	Disease activity	Compulsive repeated actions				427
Quality of life	Satisfaction	Frustration				427
Social, emotional and psychological functioning	Depression	Gambling addiction				427
Social, emotional and psychological functioning	Depression	Shopping compulsion				427
Cognition	Cognition	Intellectual ability				427
Cognition	Cognition	Short-term memory				427
Cognition	Cognition	Memory				427
Social, emotional and psychological functioning	Distress	Difficulty to perceive what people say				427
Cognition	Cognition	Insight				427
Social, emotional and psychological functioning	Distress	Ability to express oneself				427
Social, emotional and psychological functioning	Distress	Power of initiative				427
Social, emotional and psychological functioning	Social functioning	Social interplay				427
Cognition	Cognition	Ability to concentrate				427
Social, emotional and psychological functioning	Behaviour	Finding strategies				427
Quality of life	Quality of life	Self-efficacy				427
Cognition	Cognition	Judgement				427
Social, emotional and psychological functioning	Distress	Ability to take action				427
Cognition	Cognition	Sense of locality				427
Cognition	Cognition	To organize				427
Cognition	Cognition	Problem solving				427
Cognition	Cognition	To plan				427
Cognition	Cognition	Pattern recognition				427
Cognition	Cognition	Simultaneous capacity				427
Social, emotional and psychological functioning	Psychological symptoms	Psychological well-being				427
Social, emotional and psychological functioning	Depression	Anxiety				427
Social, emotional and psychological functioning	Psychological symptoms	Emotional balance				427
Social, emotional and psychological functioning	Distress	Sense of control				427
Social, emotional and psychological functioning	Depression	Listlessness				427
Social, emotional and psychological functioning	Distress	Aggressiveness				427
Social, emotional and psychological functioning	Distress	Sense of shame				427
Quality of life	Quality of life	Quality of life				427
Social, emotional and psychological functioning	Distress	Control over the process of the disease				427
Social, emotional and psychological functioning	Distress	Ability to be on visiting terms				427
Social, emotional and psychological functioning	Social functioning	Socializing				427
Social, emotional and psychological functioning	Social functioning	Participate in society				427
Cognition	Cognition	Sluggishness of thought				427
Social, emotional and psychological functioning	Distress	Sensitive to stress				427
Cognition	Cognition	Learning capacity (difficult to learn new things)				427
Cognition	Cognition	Uncritical				427
Cognition	Cognition	Spatial inability (spatial organization)				427
Quality of life	Sleep	Tiredness				427
Quality of life	Quality of life	Ability to perform everyday occupations				427
Quality of life	Fatigue	Fatigue				427
Cognition	Cognition	Reaction ability				427
Somatic: Physical functioning	Visual functioning	Vision				427
Disease activity	Disease activity	Days with Tension Type Headache				539
Disease activity	Pain	Area-under-the-headache curve				539
Disease activity	Pain	Intensity of headache				539
Disease activity	Pain	Duration of headache				539
Disease activity	Disease activity	Drug consumption for acute treatment				539
Disease activity	Disease activity	Responder rate				539
Adverse events	Adverse events	Adverse events				539
Quality of life	Disability	Quality of life and disability measures				539
Quality of life	Quality of life	Impairment				571
Quality of life	Quality of life	General health				571
Somatic: Physical functioning	Physical function	Gross motor skills				571
Somatic: Physical functioning	Physical function	Self-care/fine motor skills				571
Somatic: Physical functioning	Oral continence	Speech/communication				571
Social, emotional and psychological functioning	Social functioning	Integration/participation				571
Quality of life	Caregiver	Caregiver issues				571
Quality of life	Quality of life	Quality of life				571
Social, emotional and psychological functioning	Psychological symptoms	Patient Mood				579
Quality of life	Quality of life	Patient Quality of Life				579
Quality of life	Quality of life	Patient Activities of Daily Living /Instrumental Activities of Daily Living				579
Social, emotional and psychological functioning	Distress	Patient Behaviour				579
Clinician Reported Outcomes	Clinician Reported Outcomes	Patient Global Function				579
Quality of life	Caregiver	Family Carer Mood				579
Quality of life	Caregiver	Family Carer Burden				579
Quality of life	Caregiver	Family Carer Quality of Life				579
Quality of life	Caregiver	Staff Carer Morale				579
Quality of life	Disability	Amsterdam Linear Disability Status Scale				556
Quality of life	Disability	INCAT overall 12-point disability scale				556
Quality of life	Disability	INCAT arm 6-point disability scale				556
Clinician Reported Outcomes	Clinician Reported Outcomes	MRC sum score				556
Somatic: Physical functioning	Upper limb	Martin vigorimeter (grip strength)				556
Autonomic	Sensation	INCAT sensory sumscore				556
Clinician Reported Outcomes	Disease activity	Amount IVIg used				556
Clinician Reported Outcomes	Disease activity	Amount prednisolone used				556
Clinician Reported Outcomes	Disease activity	Amount plasma exchange used				556
Quality of life	Quality of life	SF-36				556
Quality of life	Quality of life	EuroQol				556
Adverse events	Adverse events	Number of all and serious adverse events				556
Clinician Reported Outcomes	Clinician Reported Outcomes	primary clinical response				112
Clinician Reported Outcomes	Clinician Reported Outcomes	primary electroclinical response				112
Clinician Reported Outcomes	Disease activity	relapse-free primary responses (clinical and electro-clinical, numbers and proportions)				112
Somatic: Physical functioning	Physical function	continuing subtle spasms where clinical spasms haveceased				112
Disease activity	Disease activity	distribution of time to relapse (from time of randomization, perhaps best represented graphically as a variable proportion with relapse-free remission over time)				112
Growth and development	Growth and development	development at age 2 years (medians and ranges fortests chosen)				112
Adverse events	Adverse events	deaths and other serious adverse events (numbers anddescriptions of events)				112
Disease activity	Disease activity	presence of and progression to other seizure types(numbers, proportions, and seizure types)				112
Adverse events	Adverse events	non serious adverse events (numbers, proportions,and description of events)				112
Autonomic	Sensation	Ulnar nerve sensory impairment				559
Somatic: Physical functioning	Physical function	Ulnar nerve motor impairment				559
Somatic: Physical functioning	Physical function	Median nerve motor impairment				559
Autonomic	Sensation	Peroneal nerve impairment				559
Somatic: Physical functioning	Upper limb	Hand grip impairment				559
Somatic: Physical functioning	Upper limb	Hand pinch impairment				559
Somatic: Physical functioning	Walking	Walking				559
Quality of life	Pain	Pain				559
Quality of life	Fatigue	Fatigue				559
Quality of life	Quality of life	Quality of life				559
Somatic: Physical functioning	Physical function	Motor Conduction Velocity				559
Somatic: Physical functioning	Physical function	Distal Latency				559
Somatic: Physical functioning	Physical function	Compound Muscle Action Potential				559
Autonomic	Sensation	Sensory Conduction Velocity				559
Autonomic	Sensation	Sensory Action Potential				559
Adverse events	Adverse events	Adverse events				559
Somatic: Physical functioning	Physical function	Rigidity				727
Somatic: Physical functioning	Physical function	Posture				727
Somatic: Physical functioning	Upper limb	Arm swing				727
Disease activity	Disease activity	Hyperkinesia				727
Somatic: Physical functioning	Walking	Walking ability				727
Disease activity	Disease activity	Tremor				727
Somatic: Physical functioning	Physical function	Muscle weakness				727
Somatic: Physical functioning	Walking	Turning in bed				727
Somatic: Physical functioning	Walking	Standing up				727
Somatic: Physical functioning	Physical function	Slow movements				727
Somatic: Physical functioning	Upper limb	Writing difficulties				727
Somatic: Physical functioning	Physical function	Fine motor ability				727
Disease activity	Disease activity	Freezing				727
Somatic: Physical functioning	Physical function	Mobility				727
Somatic: Physical functioning	Physical function	Motor/mental fluctuations				727
Somatic: Physical functioning	Physical function	Balance				727
Adverse events	Adverse events	Falling over				727
Disease activity	Disease activity	Internal tremor				727
Autonomic	Sensation	Tingling sensation (in the fingers)				727
Autonomic	Pain	Cramps				727
Quality of life	Pain	Ache				727
Quality of life	Pain	Pain				727
Somatic: Physical functioning	Oral continence	Eating difficulties (swallowing, chewing)				727
Somatic: Physical functioning	Oral continence	Ability to swallow				727
Adverse events	Adverse events	Osteoporosis				727
Somatic: Physical functioning	Physical function ?Communication or Orl	Paucity of facial expressions				727
Somatic: Physical functioning	Oral continence	Speech problems (slurred/weak voice)				727
Somatic: Physical functioning	Oral continence	Increased salivation (drooling)				727
Somatic: Physical functioning	Oral continence	Dry mouth				727
Quality of life	Overall appearance	Change in weight				727
Autonomic	Sensation	Perspiration				727
Somatic: Physical functioning	Oral continence	Taste				727
Autonomic	Incontinence	Obstipation				727
Somatic: Physical functioning	Oral continence	To smell				727
Autonomic	Incontinence	Urgency				727
Autonomic	Sexual function	Erection				727
Autonomic	Incontinence	Incontinence				727
Autonomic	Sexual function	Impotence				727
Quality of life	Sleep	Falling asleep in the middle of the day				727
Social, emotional and psychological functioning	Hallucinations	Visual hallucinations				727
Quality of life	Sleep	Nightmares				727
Quality of life	Sleep	Sleeping problems				727
Autonomic	Sensation	Dizziness				727
Somatic: Physical functioning	Oral continence	Difficult to breathe				727
Adverse events	Adverse events	Troubled by aspiration				727
Clinician Reported Outcomes	Clinician Reported Outcomes	Drop of blood pressure				727
Clinician Reported Outcomes	Clinician Reported Outcomes	Low blood pressure				727
Cognition	Cognition	Learning capacity (difficult to learn new things)				727
Cognition	Cognition	Memory				727
Cognition	Cognition	Short-term memory				727
Cognition	Cognition	Pattern recognition				727
Cognition	Cognition	Spatial inability (spatial organization)				727
Cognition	Cognition	Judgement				727
Cognition	Cognition	Sluggishness of thought				727
Cognition	Cognition	Ability to perceive what people say				727
Quality of life	Quality of life	Quality of life				727
Social, emotional and psychological functioning	Distress	Sense of control				727
Somatic: Physical functioning	Visual functioning	Vision				727
Social, emotional and psychological functioning	Depression	Gambling addiction				727
Social, emotional and psychological functioning	Depression	Shopping compulsion				727
Social, emotional and psychological functioning	Hallucinations	Sound hallucinations				727
Social, emotional and psychological functioning	Hallucinations	Delusions				727
Quality of life	Satisfaction	Frustration				727
Social, emotional and psychological functioning	Depression	Worry				727
Autonomic	Sensation	Vertigo				727
Social, emotional and psychological functioning	Depression	Depression				727
Social, emotional and psychological functioning	Depression	Low spiritedness				727
Autonomic	Sexual function. Thi	Hypersexuality				727
Disease activity	Disease activity	Compulsive repeated actions				727
Quality of life	Fatigue	Fatigue				727
Cognition	Cognition	Reaction ability				727
Quality of life	Quality of life	Perform everyday occupations				727
Social, emotional and psychological functioning	Depression	Listlessness				727
Social, emotional and psychological functioning	Distress	Sense of shame				727
Social, emotional and psychological functioning	Psychological symptoms	Emotional balance				727
Social, emotional and psychological functioning	Social functioning	Participating in society				727
Social, emotional and psychological functioning	Distress	Aggressiveness				727
Social, emotional and psychological functioning	Distress	Sensitive to stress				727
Social, emotional and psychological functioning	Psychological symptoms	Psychological well-being				727
Social, emotional and psychological functioning	Distress	Control over the process of the disease				727
Cognition	Cognition	Insight				727
Social, emotional and psychological functioning	Distress	Ability to take action				727
Social, emotional and psychological functioning	Distress	Power of initiative				727
Quality of life	Quality of life	Self-efficacy				727
Cognition	Cognition	Simultaneous capacity				727
Social, emotional and psychological functioning	Depression	Anxiety				727
Quality of life	Sleep	Tiredness				727
Cognition	Cognition	Uncritical				727
Social, emotional and psychological functioning	Distress	Ability to be on visiting terms				727
Social, emotional and psychological functioning	Social functioning	Social interplay				727
Cognition	Cognition	Finding strategies				727
Cognition	Cognition	Intellectual ability				727
Cognition	Cognition	Sense of locality				727
Social, emotional and psychological functioning	Distress	Ability to express oneself				727
Cognition	Cognition	problem solving				727
Cognition	Cognition	Organize				727
Cognition	Cognition	Ability to concentrate				727
Cognition	Cognition	To plan				727
Social, emotional and psychological functioning	Social functioning	Socializing				727
Clinician Reported Outcomes	Clinician Reported Outcomes	Clinical response (no clinical evidence of spasm)				113
Clinician Reported Outcomes	Clinician Reported Outcomes	EEG response (no longer indicates West Syndrome)				113
Growth and development	Growth and development	Development				113
Clinician Reported Outcomes	Clinician Reported Outcomes	Blood pressure				113
Adverse events	Adverse events	Death				113
Clinician Reported Outcomes	Clinician Reported Outcomes	Glycosuria				113
Clinician Reported Outcomes	Clinician Reported Outcomes	Hyperglycemia				113
Clinician Reported Outcomes	Clinician Reported Outcomes	Skin biopsy				217
Somatic: Physical functioning	Visual functioning. This usually measures pain	visual analogue scale				217
Quality of life	Pain	11-point-pain intensity numerical scale				217
Quality of life	Pain	neuropathy symptoms profile				217
Clinician Reported Outcomes	Clinician Reported Outcomes	neurological symptom score				217
Quality of life	Clinician Reported Outcomes	Charcot-Marie-Tooth neuropathy score				217
Quality of life	Disability	overall disability sumscore				217
Clinician Reported Outcomes	Clinician Reported Outcomes	Medical Research Council sumscore				217
Somatic: Physical functioning	Physical function	motor nerve conduction velocity				217
Quality of life	Pain	neuropathy impairment score in the lower limbs				217
Quality of life	Pain	neuropathy total symptom score				217
Quality of life	Disability	AMC linear disability score				217
Quality of life	Quality of life	SF-36				217
Quality of life	Quality of life	Boulton’s quality of life measure				217
Quality of life	Quality of life	Vickrey’s quality of life measure				217
Quality of life	Quality of life	EuroQol				217
Cognition	Cognition	Communication				745
Social, emotional and psychological functioning	Psychological symptoms	Emotional Wellbeing				745
Quality of life	Pain	Pain				745
Somatic: Physical functioning	Physical function	Mobility				745
Quality of life	Quality of life	Self-care				745
Quality of life	Quality of life	Independence				745
Social, emotional and psychological functioning	Social functioning	Community and social life				745
Social, emotional and psychological functioning	Psychological symptoms	Mental Health				745
Quality of life	Sleep	Sleep				745
Social, emotional and psychological functioning	Behaviour	Behaviour				745
Quality of life	Quality of life	Safety				745
Autonomic	Incontinence	Toileting				745
Disease activity	Disease activity	Seizure control in pregnancy				393
Disease activity	Disease activity	Postpartum seizure control				393
Disease activity	Disease activity	Status epilepticus				393
Survival	Survival	Maternal mortality				393
Adverse events	Adverse events	Drowning				393
Survival	Survival	Sudden unexpected death in epilepsy				393
Social, emotional and psychological functioning	Psychological symptoms	Postnatal depression				393
Quality of life	Quality of life	Maternal quality of life				393
Disease activity	Disease activity Adverse Event	Major congenital abnormalities				393
Disease activity	Disease activity Adverse Event	Minor congenital abnormalities				393
Disease activity	Disease activity Adverse Event	Fetal anticonvulsant syndrome				393
Growth and development	Growth and development	Neurodevelopment				393
Cognition	Cognition	Autism spectrum disorder				393
Clinician Reported Outcomes	Adverse events	Neonatal clinical complications				393
Adverse events	Adverse events	Admission to neonatal intensive care unit				393
Growth and development	Growth and development	Anthropometric measurements, including birthweight				393
Survival	Survival	Live birth				393
Survival	Adverse events	Stillbirth				393
Adverse events	Adverse events	Miscarriage				393
Adverse events	Adverse events	Ectopic pregnancy				393
Data elements	Data elements	Termination of pregnancy				393
Adverse events	Adverse events	Maternal admission to high dependency or intensive care unit				393
Data elements	Data elements	Breastfeeding				393
Data elements	Data elements	Mode of delivery				393
Data elements	Data elements	Preterm birth				393
Adverse events	Adverse events	Pre-eclampsia				393
Adverse events	Adverse events	Eclampsia				393
Social, emotional and psychological functioning	Psychological symptoms	Energy and drive functions				287
Social, emotional and psychological functioning	Psychological symptoms	Emotional functions				287
Cognition	Cognition	Mental functions of language				287
Cognition	Cognition	Communication				287
Cognition	Cognition	Using communication devices and techniques				287
Somatic: Physical functioning	Upper limb	Health services, systems, and policies				287
Somatic: Physical functioning	Upper limb	Passive External Rotation (in adduction)				1309
Somatic: Physical functioning	Upper limb	Passive abduction				1309
Somatic: Physical functioning	Upper limb	Passive Elbow extension				1309
Somatic: Physical functioning	Upper limb	Active External Rotation (in adduction)				1309
Somatic: Physical functioning	Upper limb	Active External Rotation (in abduction)				1309
Somatic: Physical functioning	Upper limb	Active Abduction				1309
Somatic: Physical functioning	Upper limb	Active Elbow Flexion				1309
Somatic: Physical functioning	Upper limb	Active Elbow Extension				1309
Somatic: Physical functioning	Upper limb	Active Wrist Extension				1309
Somatic: Physical functioning	Upper limb	Active Finger Flexion				1309
Somatic: Physical functioning	Upper limb	Active Finger Extension				1309
Somatic: Physical functioning	Upper limb	The Mallet score Hand to Mouth				1309
Somatic: Physical functioning	Upper limb	The Mallet score Abduction				1309
Somatic: Physical functioning	Upper limb	The Mallet score External Rotation				1309
Somatic: Physical functioning	Upper limb	The Mallet score Hand to Head/Neck				1309
Somatic: Physical functioning	Upper limb	The Mallet score Hand to Back				1309
Clinician Reported Outcomes	Clinician Reported Outcomes	Clinical examination				1236
Somatic: Physical functioning	Walking	Gait analysis (kinematics with or without kinetics)				1236
Somatic: Physical functioning	Walking	Gait velocity				1236
Somatic: Physical functioning	Walking	Gait Profile Score				1236
Somatic: Physical functioning	Walking	Gait Deviation Index				1236
Somatic: Physical functioning	Walking	Gillette Gait Index				1236
Disease activity	Disease activity ?ClinROM	Radiology				1236
Somatic: Physical functioning	Walking	Foot pressure data				1236
Somatic: Physical functioning	Physical function	Oxygen consumption				1236
Somatic: Physical functioning	Walking	Timed Up and Go				1236
Somatic: Physical functioning	Physical function	Gross Motor Function measure				1236
Quality of life	Disability	Pediatric Evaluation of Disability Inventory				1236
Somatic: Physical functioning	Physical function	Gillette Functional Assessment Questionnaire				1236
Somatic: Physical functioning	Physical function	Functional Mobility Scale				1236
Somatic: Physical functioning	Physical function	Pediatric Orthopaedic Data Collection Instrument				1236
Social, emotional and psychological functioning	Social functioning	Community/social life and relationships				1032
Cognition	Cognition	Learning and accessing books or screens				1032
Social, emotional and psychological functioning	Psychological symptoms	Child emotional well-being				1032
Quality of life	Fatigue	Tiredness/fatigue				1032
Somatic: Physical functioning	Visual functioning	Consistency of visual performance				1032
Social, emotional and psychological functioning	Behaviour	Managing in crowded environments				1032
Somatic: Physical functioning	Visual functioning	Relevant adults aware of CVI				1032
Social, emotional and psychological functioning	Behaviour	Ability to deal with crowded or cluttered scene				1032
Somatic: Physical functioning	Physical function	Mobility				1032
Cognition	Cognition	Communication				1032
Cognition	Cognition	Child’s understanding of their own needs				1032
Quality of life	Quality of life	Safety				1032
Quality of life	Disability	Environmental adaptations				1032
Somatic: Physical functioning	Visual functioning	Ability to recognise visual targets				1032
Quality of life	Caregiver	Family well-being				1032
Somatic: Physical functioning	Visual functioning	Ability to focus on near things				1032
Somatic: Physical functioning	Visual functioning	Ability to track moving objects				1032
Cognition	Cognition	Child’s Self-perception				1032
Quality of life	Sleep	Sleep				1032
Quality of life	Quality of life	Self-care				1032
Social, emotional and psychological functioning	Behaviour	Behaviour				1032
Social, emotional and psychological functioning	Social functioning	Play				1032
Somatic: Physical functioning	Physical function	Functional 3D skills				1032
Autonomic	Sensation	Sensitivity to light				1032
Cognition	Cognition	Ability to watch TV, films or run computer games				1032
Quality of life	Pain	Pain				1032
Social, emotional and psychological functioning	Social functioning	Ability to cope with moving environment				1032
Cognition	Cognition	Psychometrics				859
Social, emotional and psychological functioning	Social functioning	Sociometrics				859
Social, emotional and psychological functioning	Depression	Behaviour/anxiety/depre ssion/PTSD				859
Quality of life	Quality of life	Health-­related quality of life				859
Quality of life	Caregiver	Family stress				859
Somatic: Physical functioning	Physical function	Airway/breathing				859
Somatic: Physical functioning	Oral continence	Feeding/swallowing				859
Growth and development	Growth and development	Growth				859
Somatic: Physical functioning	Visual functioning	Hearing				859
Cognition	Cognition	Speech				859
Somatic: Physical functioning	Oral continence	Mastication and occlusion				859
Somatic: Physical functioning	Oral continence	Oral Health				859
Somatic: Physical functioning	Visual functioning	Vision				859
Somatic: Physical functioning	Physical function	Facial form/profile				859
Somatic: Physical functioning	Physical function	Jaws				859
Somatic: Physical functioning	Visual functioning	Eyes				859
Social, emotional and psychological functioning	Distress	Ears				859
Somatic: Physical functioning	Physical function ?Oral Continence	Smile/facial movement				859
Somatic: Physical functioning	Physical function ?Oral Continence	Asymmetry				859
Interaction with healthcare	Hospital statistics	Hospital appointments				859
Interaction with healthcare	Hospital statistics	Hospital readmissions				859
Interaction with healthcare	Hospital statistics	Length of stay				859
Cognition	Cognition	Activity limitations				859
Adverse events	Adverse events	Complications				859
Survival	Survival	Survival				1703
Disease activity	Disease activity	Trauma severity (in-hospital)				1703
Somatic: Physical functioning	Physical function	Ventilation assistance				1703
Quality of life	Pain	Sensation of neuropathic pain				1703
Somatic: Physical functioning	Physical function	Neurological status				1703
Somatic: Physical functioning	Walking	Walking ability				1703
Somatic: Physical functioning	Physical function	Functional status (self-care, respiration & sphincter management, mobility)				1703
Quality of life	Quality of life	Quality of Life (health-related)				1703
Quality of life	Quality of life	Quality of Life (condition-related)				1703
Interaction with healthcare	Hospital statistics	Discharge location – place of residence				1703
Interaction with healthcare	Hospital statistics	Time to treatment (surgery or in-patient rehabilitation)				1703
Survival	Survival	Operative mortality				1703
Adverse events	Adverse events	Re-operation (return to OR during hospital stay)				1703
Adverse events	Adverse events	Surgical site infection (superficial or deep)				1703
Adverse events	Adverse events	Decubitus				1703
Adverse events	Adverse events	Sepsis				1703
Adverse events	Adverse events	Pneumonia				1703
Quality of life	Quality of life	Participation				1703
Quality of life	Caregiver	Caregiver burden				1703
Adverse events	Adverse events	Pneumonia				1703
Adverse events	Adverse events	Decubitus				1703
Disease activity	Disease activity	Surgical interventions (related to SCI; not related to index surgery)				1703
Quality of life	Pain	Brief Pain Inventory Facial (BPI-F)				1123
Pain	Pain	Visual Analogue Scale				1123
Quality of life	Pain	Barrow Neurology Institute Pain Scale				1123
Quality of life	Pain	Penn Facial Pain Scale-Revised				1123
Quality of life	Quality of life	Trigeminal Neuralgia Quality of Life Score				1123
Social, emotional and psychological functioning	Behaviour	Physical behavior				1130
Growth and development	Growth and development	Nutrition				1130
Quality of life	Sleep	Sleep				1130
Somatic: Physical functioning	Physical function	Cardiorespiratory endurance				1130
Data elements	Data elements	Body size				1130
Somatic: Physical functioning	Physical function	Body composition				1130
Clinician Reported Outcomes	Clinician Reported Outcomes	Blood pressure				1130
Clinician Reported Outcomes	Clinician Reported Outcomes	Blood lipids and glucose				1130
Cognition	Cognition	Delirium occurrence and reoccurrence				796
Cognition	Cognition	Delirium severity				796
Cognition	Cognition	Delirium duration				796
Cognition	Cognition	Cognition				796
Social, emotional and psychological functioning	Psychological symptoms	Emotional distress				796
Quality of life	Quality of life	Health-related quality of life				796
Quality of life	Activities of daily living	Everyday tasks				653
Quality of life	Pain	Pain				653
Somatic: Physical functioning	Upper limb	Muscle tone and spasticity				653
Somatic: Physical functioning	Upper limb	Arm care, positioning & hygiene				653
Somatic: Physical functioning	Upper limb	Strength & power				653
Somatic: Physical functioning	Physical function	Motor function, coordination and stability				653
Quality of life	Fatigue	Fatigue				653
Cognition	Cognition	Neglect & learned non-use				653
Autonomic	Sensation	Sensation				653
Somatic: Physical functioning	Physical function	Back specific function				213
Quality of life	Quality of life	Generic health status				213
Quality of life	Pain	Pain				213
Quality of life	Disability	Work disability				213
Quality of life	Satisfaction	Satisfaction: back specific				213

## Sheet: dataset
COMET ID	Study Title	COMET Disease Category	COMET Disease Name	STUDY Disease Tag	STUDY disease Tag 2	COMET Intervention group	COMET Age Range	STUDY Age group	COMET Sex	COMET Status	STUDY Status from authors	STUDY Published protocol	STUDY Published PROTOCOL DATE	STUDY Published S/R	STUDY Published S/R DATE	STUDY Published INTERVIEWS	STUDY Published OTHER	STUDY Published COS	STUDY Published COS DATE	COMET Timeframe	STUDY Country of registry author	COMET Methods Summary	Review/literature search	Survey	Focus group	Semi-structured discussion	Interview	Nominal group technique	Delphi process	Consensus meeting/conference	Other - specify	COMET Study Type	STUDY Trials or Research	STUDY Clinical practice	STUDY How to measure	STUDY Patient Reported Outcomes	STUDY Other
118	Development of a Core Outcome Set (COS) for use in randomised controlled trials in adult epilepsy.	Neurology	Epilepsy	Seizure disorders		Drug	16 - 100	Adults	Either	Ongoing										September 2020 - September 2023	UK	- Consensus meeting - Delphi process - Systematic review Phase 1 of the study will identify current use of outcomes and measurement instruments by undertaking a targeted systematic review of RCTs evaluating pharmacological interventions in adults with epilepsy. Phase 2 will focus on which outcomes are important to patients, by building on our pilot work aggregating existing qualitative research i…	1						1	1		- COS for clinical trials or clinical research - Recommendations for outcome measures (measurement/how)	1		1
245	Clinical Trials Methods in Neurodegenerative Diseases	Neurology	Alzheimer's disease, Parkinson's disease	Neurodegenerative Disease		Any	Unknown	Unknown	Either	Completed								??? NO DOI FOUND BUT https://fundingawards.nihr.ac.uk/award/RP-PG-0707-10124	2014	November 2008 - 2014	UK	- Consensus meeting - Focus group(s) - Interview - Survey - Systematic review	1	1	1		1			1		- Patient perspectives - COS for clinical trials or clinical research	1
442	Trial design and reporting standards for intra-arterial cerebral thrombolysis for acute ischemic stroke.	Heart & circulation	Acute ischemic stroke	Cerebrovascular disorders		Not specified	18	Paediatrics	Either	Completed								https://www.ahajournals.org/doi/10.1161/01.STR.0000082721.62796.09	2003	2003	USA											- Recommendations for outcome measures (measurement/how) - COS for clinical trials or clinical research	1		1
506	A Consensus Set of Outcomes for Parkinson’s Disease from the International Consortium for Health Outcomes Measurement	Neurology	Parkinson's disease	Neurodegenerative Disease		Behavioural , Drug, Exercise, Other, Injection , Procedure	18 - 100	Adults	Either	Completed								https://pubmed.ncbi.nlm.nih.gov/28671140/	2017	2017	USA	- Other - Delphi process - Interview - Literature review Other: Working group	1				1		1		Working group	- COS for practice		1
653	Standardisation of Outcome Measures in Trials of Upper Limb Rehabilitation after Stroke	Neurology	Stroke	Cerebrovascular disorders		Rehabilitation	18 - 100	Adults	Either	Completed – pending publication							https://journals.sagepub.com/doi/10.1177/0269215518823248	Pending Publication		October 2014 - September 2017	UK	- Delphi process - Focus group(s) - Interview - Survey - Systematic review Phase 1: Identification of Upper Limb Outcome Measures in Current use across Stroke Rehabilitation Trials. A Cochrane overview of systematic reviews of trials of upper limb stroke rehabilitation was recently completed. All upper limb outcome measures identified in the trials will be systematically recorded. Consideration w…	1	1	1		1		1			COS for clinical trials or clinical research	1
774	Paediatric Emergency Medicine and Psychology Head Injury Study (PEMPHIS)	Child health, Neurology	Head Injury	Acquired brain injury		Advice, Nonpharmacological	1 - 5	Paediatrics	Either	Ongoing										September 2015 - March 2016	UK	- Focus group(s) - Literature review Literature review of outcome measures for mild traumatic brain injury in young children (may widen to all age groups). Focus groups to undertaken with: 1. Families of children with mTBI identified via charities 2. Families of children with no mTBI identified via public groups 3. Families of children enrolled in a prospective (currently enrolling) feasibility s…	1		1							COS for clinical trials or clinical research COS for practice	1	1
796	Developing a Core Outcome Set for Delirium Prevention and/or Treatment Trials	Neurology	Delirium	Dementia		Drug, Nonpharmacological	2 - 100	Adults	Either	Ongoing		https://bmjopen.bmj.com/content/7/9/e016371	2017	https://journals.sagepub.com/doi/10.1177/02692163211040186 https://journals.lww.com/ccmjournal/Fulltext/2020/04000/Reporting_of_Outcomes_and_Outcome_Measures_in.34.aspx	2021 2020		https://bmcmedicine.biomedcentral.com/articles/10.1186/s12916-021-02015-3 https://journals.lww.com/ccmjournal/Fulltext/2021/09000/A_Core_Outcome_Set_for_Research_Evaluating.15.aspx https://bmjopen.bmj.com/content/7/9/e016371			October 2015 - October 2018	Canada	- Consensus meeting - Delphi process - Literature review - Interview Step 1: Systematic review of the evidence base to establish existing study outcomes reported for studies of interventions to prevent or treat delirium. Step 2: Patient/family semi-structured interviews to establish outcomes important to them. Step 3: Delphi exercise followed by an internatonal consensus workshop to establish the…	1			1	1		1	1		COS for clinical trials or clinical research Recommendations for outcome measures (measurement/how)	1		1
820	Towards Improvement in Care Delivery in Huntington’s Disease (HD): ImproveHD	Neurology	Huntington's disease	Neurodegenerative disease		Other	0 - 100	Adults	Either	Completed								https://jnnp.bmj.com/content/87/Suppl_1/A80.1	2016	October 2015 - September 2018	UK	- Delphi process - Interview - Systematic review Development of this COS will include 3 main components: 1. Systematic search and review of the literature, including policy documents to identify the range of outcomes that have previously been reported in studies assessing delivery of care for HD and studies that have aimed to develop a COS for evaluating service delivery 2. Semi-structured interv…	1			1	1		1			COS for clinical trials or clinical research COS for practice	1	1
833	Core outcomes and common data elements in chronic subdural haematoma (CODE-CSDH)	Health care of older people, Neurology, Orthopaedics & trauma	Chronic subdural haematoma	Cerebrovascular disorders		Drug, Surgery	18 - 100	Adults	Either	Ongoing		https://academic.oup.com/neurosurgery/article/89/4/720/6329449	2021	https://www.liebertpub.com/doi/10.1089/neu.2015.3983	2016					2014 - 2022	UK	- Consensus meeting - Delphi process - Systematic review	1						1	1		COS for clinical trials or clinical research Minimum dataset COS for practice	1	1
845	DEFINING A STANDARD SET OF PATIENTCENTERED OUTCOMES FOR PATIENTS WITH DEMENTIA	Neurology	Dementia	Dementia		Any	Unknown	Unknown	Either	Completed								https://academic.oup.com/innovateage/article/1/suppl_1/290/3897878	2017	2017	UK	- Delphi process							1			- COS for practice		1
852	An International Standard Set of Patient-Centered Outcome Measures After Stroke	Heart & circulation, Neurology	Stroke	Cerebrovascular disorders		Any	18 - 100	Adults	Either	Completed								https://www.ahajournals.org/doi/10.1161/STROKEAHA.115.010898	2015	June 2014 - January 2015	USA	- Delphi process - Teleconferences The working group defined the Stroke Standard Set by executing a structured consensus-driven modified Delphi method by the way of frequent iterative teleconferences, videoconferences, and online surveys to develop proposals based on evidence and expert opinion.		1					1		Teleconferences	- COS for practice - COS for registry		1
859	ICHOM Craniofacial microsomia	Genetic disorders	Craniofacial microsomia	Neurodevelopment		Any	Unknown	Unknown	Either	Completed								https://ichom.org/files/medical-conditions/craniofacial-microsomia/craniofacial-microsomia-reference-guide.pdf	2017		Unknown											- COS for practice		1
880	An International Collaborative Standardizing Patient-Centered Outcome Measures in Pediatric Facial Palsy	Neurology	Facial palsy	Cranial nerve neuropathy		Any	0 - 18	Paediatrics	Either	Completed								https://www.liebertpub.com/doi/10.1001/jamafacial.2019.0224	2019	2019	UK	- Delphi process - Literature review - Teleconferences	1						1		Teleconferences	- COS for practice - Recommendations for outcome measures (measurement/how)		1	1
938	Developing a Core Outcome Set for Ataxia-Telangiectasia (CO A-T)	Child health	Ataxia-Telangiectasia (A-T)	Neurodegenerative Disease		Drug	0 - 100	Adults	Either	Planning										August 2017 - August 2020	UK	- Consensus conference - Delphi process - Focus group(s) - Literature review - Systematic review Also: Natural History Study, and survey of A-T clinics' data collection internationally 1. systematic literature review of trials and of natural history studies. 2. Focus groups comprising young people with A-T, and others with parents / carers of people with A-T 3. Delphi: 3 rounds, including panels …	1	1	1				1	1	Natural History Study	- COS for clinical trials or clinical research	1
953	Core outcome set for preventive intervention trials in chronic and episodic migraine (COSMIG): an international, consensus-derived and multistakeholder initiative	Neurology	Headache, Migraine	Headache		Any	18 - 100	Adults	Either	Completed								https://bmjopen.bmj.com/content/11/11/e043242	2021	January 2017 - January 2018	UK	- Consensus meeting - Delphi process - Interview - Literature review - Nominal group technique (NGT) - Systematic review Three key stages are proposed: 1. A comprehensive list of outcomes will be developed to inform questionnaire development for the international e-Delphi. a. This will be informed by systematic reviews completed as part of the CHESS study. b. Qualitative research and narrative re…	1				1	1	1	1		- COS for clinical trials or clinical research - Recommendations for outcome measures (measurement/how)	1		1
961	Development of a core outcome data set based on consensus standardized (COD Dementia) to assess mild to moderate dementia with MOCA and laboratory biomarkers in Nursing Home	Health care of older people	Dementia	Dementia		Psychological & behavioural	65 - 100	Adults	Either	Ongoing										January 2015 - November 2016	Italy	- Consensus conference - Delphi process Development CBA database using Delphi process. Geriatric patients with SOSIA classification							1	1		- COS for clinical trials or clinical research - COS for practice	1	1
1032	Development of a core outcome set for evaluative research into paediatric cerebral visual impairment (CVI), in the UK and Eire	Eyes & vision	Cerebral Visual Impairment (CVI)	Neurodisability		Any	6 - 18	Paediatrics	Either	Completed								https://bmjopen.bmj.com/content/11/9/e051014	2021	October 2017 - August 2018	UK	- Consensus meeting - Delphi process - Interview - Literature review We will first conduct a systematic review of the existing literature on outcomes used in evaluations of services or interventions for children with CVI (Aim 1) We will then collect new data in interviews (Aim 2) to “fill in the gaps” revealed by the systematic review and capture the language and perspectives of children and thei…	1				1		1	1		- COS for clinical trials or clinical research - COS for practice	1	1
1053	A core outcome set for aphasia treatment research: The ROMA consensus statement	Neurology	Aphasia , Stroke	Cerebrovascular disorders	Neurodisability	Rehabilitation	18 - 100	Adults	Either	Completed				https://www.tandfonline.com/doi/full/10.1080/02687038.2014.930262	2014		https://www.tandfonline.com/doi/full/10.1080/02687038.2014.930262 https://www.tandfonline.com/doi/full/10.1080/02687038.2014.935119 https://www.tandfonline.com/doi/full/10.1080/02687038.2016.1186265 https://www.tandfonline.com/doi/full/10.1080/09638288.2016.1194899 https://pubs.asha.org/doi/10.1044/2016_AJSLP-15-0150 https://pubs.asha.org/doi/10.1044/2016_AJSLP-15-0150 https://pubs.asha.org/doi/1…	https://journals.sagepub.com/doi/10.1177/1747493018806200	2018	2018	UK	- Consensus meeting Consensus statement informed by a four-year program of research, which comprised investigation of stakeholder-important outcomes using consensus processes, a scoping review of aphasia outcome measurement instruments, and an international consensus meeting. This paper provides an overview of this process and presents the results and recommendations arising from the internationa…								1		- Recommendations for outcome measures (measurement/how) - COS for clinical trials or clinical research	1		1
1114	Developing and agreeing the Life After Stroke Set of Outcomes (LASSO): A core outcome set	Neurology	Stroke	Cerebrovascular disorders		Any	16 - 100	Adults	Either	Ongoing										July 2018 - November 2021	UK	- Consensus conference - Delphi process - Literature review - Nominal group technique (NGT) - Other - Systematic review Other: Q methodology Stage I: Identification of outcomes that may be relevant for life after stroke encompassing those used in stroke trials via a systematic review and those discussed by stroke survivors and carers via an overview of qualitative systematic reviews. Stage II: Ag…	1					1	1	1	Q methodology	COS for clinical trials or clinical research	1
1116	Core Outcomes in Refractory childhood Epilepsy treated with Ketogenic Diet Therapy (CORE-KDT) study	Child health, Neurology	Epilepsy	Seizure disorders		Diet and nutrition	1 - 18	Paediatrics	Either	Ongoing										April 2018 - April 2023	UK	- Consensus meeting - Delphi process - Interview - Literature review - Systematic review NHS Health Research Authority ethical approval will be sought and informed consent from participants. This is a mixed methods study with four distinct phases. Phase one: Systematic review of the literature to identify outcomes in studies of children with epilepsy treated with ketogenic diet therapy (KDT). Pha…	1			1	x		1	1		COS for clinical trials or clinical research COS for practice	1	1
1123	Trigeminal neuralgia defining core outcomes sets	Dentistry & oral health	Trigeminal neuralgia	Cranial nerve neuropathy		Not specified	18 - 100	Adults	Either	Ongoing				https://onlinelibrary.wiley.com/doi/10.1002/ejp.1779	2021					September 2018 - April 2022	UK	- Consensus meeting - Delphi process - Focus group(s) - Systematic review COS will be developed using methods recommended by the COMET initiative. Potential core outcomes will be identified using a systematic review of the literature and through focus group work with patients. These potential outcomes will subsequently be reviewed using a three round online Delphi survey. The survey will be condu…	1		1				1	1		- COS for clinical trials or clinical research	1
1130	Multi-morbidity risk assessment and prevention in adolescents and adults with cerebral palsy: establishing a core outcome set for clinical practice	Child health, Neurology	Cerebral palsy	Acquired brain injury		Not specified	14 - 100	Adults	Either	Completed – pending publication		https://trialsjournal.biomedcentral.com/articles/10.1186/s13063-019-3265-z	2019				https://pubmed.ncbi.nlm.nih.gov/31128113/	Pending Publication		September 2017 - January 2019	Canada	- Consensus meeting - Delphi process - Literature review - Semi structured discussion The expert consortium will first define the target population and outcomes to be measured. Through a process of literature review and an international Delphi process with expert clinicians and researchers, we will then determine which outcome measurement instruments (OMIs) can best measure those outcomes. The re…	1			1			1	1		COS for clinical trials or clinical research COS for practice Recommendations for outcome measures (measurement/how)	1	1	1
1187	Development of a core outcome set for fetal interventions for myelomeningocele (spina bifida)	Pregnancy & childbirth	Fetal myelomeningocele, Fetal spina bifida	Neurodevelopment		Drug, Surgery	Unknown	Unknown	Either	Ongoing		https://trialsjournal.biomedcentral.com/articles/10.1186/s13063-020-04668-6	2020							September 2018 - 2020	Canada	- Consensus meeting - Delphi process - Survey - Systematic review Systematic literature review to identify previously reported outcomes, survey of healthcare providers and parents of infants with spina bifida who did or did not undergo fetal therapy. Relevant outcomes will be selected by consensus through Delphi process. Consensus meeting will be held to validate results.	1	1					1	1		- COS for clinical trials or clinical research - COS for practice	1	1
1196	Recommendations for the use of core outcome measures following Cranioplasty	Neurology, Rehabilitation	Middle cerebral infarct, Brain injury (traumatic)	Cerebrovascular disorders	Acquired brain injury	Surgery	16 - 100	Adults	Either	Ongoing										September 2018 - April 2021	UK	- Consensus meeting - Delphi process - Focus group(s) - Interview - Literature review - Systematic review	1		1		1		1	1		COS for clinical trials or clinical research COS for practice	1	1
1198	A core outcome set in subarachnoid haemorrhage research	Neurology	Aneurysmal Subarachnoid Haemorrhage	Cerebrovascular disorders		any	18 - 100	Adults	Either	Ongoing										2016 - 2020	Canada	- Consensus meeting - Delphi process - Focus group(s) - Literature review - Other - Systematic review Initial scoping review (published) followed by Q-sort method for stakeholder attitudes, Delphi process +/- Consensus meeting for final COS.	1		1				1	1		COS for clinical trials or clinical research	1
1199	COMBINE -Core Outcome Measures in Brachial plexus INjuriEs	Orthopaedics & trauma	Traumatic brachial plexus injury	Peripheral nerve neuropathy		Any	16 - 100	Adults	Either	Ongoing		https://bmjopen.bmj.com/content/bmjopen/9/6/e030146.full.pdf	2022	https://bmjopen.bmj.com/content/11/7/e044797	2021					May 2018 - May 2022	Canada	- Consensus meeting - Delphi process - Interview - Systematic review Plan of Investigation “What to measure” Phase 1: Develop “long list” of outcomes A systematic review will identify outcomes reported in the TBPI literature. Interviews with individuals with TBPI and families will identify outcomes important to those affected by TBPI. Outcomes identified through the literature and interviews will…	1				1		1	1		- COS for clinical trials or clinical research - COS for practice	1	1
1226	The physical and psychological impact of neurogenic claudication: the patients’ perspectives	Orthopaedics & trauma	Neurogenic claudication	Spine & Spinal cord disorders		Any	Unknown	Unknown	Either	Completed								https://www.ncbi.nlm.nih.gov/pmc/articles/PMC5381486/	2017	2017	Canada	- Interview Interviews were audio recorded, and transcribed verbatim. Interviewers followed a standardized set of open-ended questions asking participants about their condition, focusing on what bothered them most and expectations regarding treatment. A thematic analysis categorized key findings based on relative importance and impact on participants.					1					- COS for clinical trials or clinical research	1
1236	Development of a core outcomes set for orthopaedic interventions in ambulant children and young people with cerebral palsy	Child health	Cerebral palsy	Acquired brain injury		Surgery	0 - 18	Paediatrics	Either	Ongoing		https://bmjopen.bmj.com/content/10/3/e034744.long	2020				https://onlinelibrary.wiley.com/doi/10.1111/dmcn.14599 https://online.boneandjoint.org.uk https://onlinelibrary.wiley.com/doi/10.1111/hex.13428			October 2017 - September 2020	UK	- Consensus meeting - Delphi process - Interview - Literature review - Systematic review 1) Qualitative Evidence Synthesis: to explore the stakeholders’ perspective of the provided treatment addressing musculoskeletal deformity and to understand their experiences of living with the condition. 2) Scope review: to determine available primary outcome measures used and the health aspects they address…	1				1		1	1		- COS for clinical trials or clinical research - COS for practice	1	1
1267	Developing a COSMA (Core Outcome Set for Migraine through the Acupuncture) in Patients based on the Delphi Survey and Analytic Hierarchy Process (AHP)	Neurology	Migraine	Headache		Complementary and alternative medicine (CAM) therapy	18 - 100	Adults	Either	Ongoing										August 2018 - August 2019	China	- Consensus conference - Consensus meeting - Delphi process - Semi structured discussion - Systematic review Firstly, the systematic review was conducted by searching and reviewing all potentially outcomes for the acupuncture therapy on migraine in the mainstream clinical databases. Simultaneously, the semi-structured interviews were established to gain the aspect of what the most patients care a…	1			1			1	1		COS for clinical trials or clinical research COS for practice	1	1
1282	Developing a Core Outcome Set for Traditional Chinese Medicine on Treatment of Ischemic Stroke	Neurology	- Ischemic stroke - Acute ischemic stroke - Stroke	Cerebrovascular disorders		Traditional Chinese Medicine	18 - 100	Adults	Either	Ongoing		https://www.hindawi.com/journals/ecam/2020/2649843/	2020							January 2019 - 2020	China	- Consensus meeting - Delphi process - Interview - Systematic review We will conduct a systematic review and interview to develop an outcome list. And then we will conduct two rounds of Delphi process and a consensus meeting to develop a core outcome set.	1				1		1	1		COS for clinical trials or clinical research COS for practice	1	1
1286	Development of core outcome set for clinical trials of Chinese Medicine in dysfunction of stroke rehabilitation	Neurology, Rehabilitation	Stroke	Cerebrovascular disorders		Other, Traditional Chinese Medicine	18 - 100	Adults	Either	Ongoing										February 2019 - 2020	China	- Consensus meeting - Delphi process - Interview - Literature review There will be six key stages to development of the COS: (1) Systematic review and patients interviews to identify currently reported outcomes in clinical trials of CM in five types of dysfunction in stroke rehabilitation. (2) Development of a panel of experts (3) Two-round Delphi survey to gain expert opinions (4) Consensus meet…	1				1		1	1		COS for clinical trials or clinical research COS for practice Recommendations for outcome measures (measurement/how)	1	1	1
1309	Outcome assessment for Brachial Plexus birth injury. Results from the iPluto world-wide consensus survey	Orthopaedics & trauma	Brachial plexus birth injury (BPBI)	Peripheral nerve neuropathy		Any	0 - 18	Paediatrics	Either	Completed								https://onlinelibrary.wiley.com/doi/10.1002/jor.23901	2018		The Netherlands.	- Delphi process							1			- COS for clinical trials or clinical research - COS for practice - Minimum dataset - Recommendations for outcome measures (measurement/how)	1	1	1
1335	Development of a Core Outcome Set for Cubital Tunnel Syndrome	Neurology	Cubital Tunnel Syndrome	Peripheral nerve neuropathy		Surgery	18 - 100	Adults	Either	Ongoing				https://www.sciencedirect.com/science/article/pii/S0363502320301805?via%3Dihub	2020					2017 - July 2021	Canada	- Consensus meeting - Delphi process - Interview - Systematic review A systematic review was conducted to identify an exhaustive list of outcomes and outcome measures in CuTS. The identified list of outcomes will then be used a starting point for the development of the COS. To create the COS, we will use the Delphi Process, an iterative survey-based method using various stakeholder groups. Our st…	1				1		1	1		COS for clinical trials or clinical research COS for practice	1	1
1472	Developing a Core Outcome Set for Traditional Chinese Medicine on Treatment of cerebral infarction	Neurology	Acute cerebral infarction, Stroke	Cerebrovascular disorders		Traditional Chinese Medicine	18 - 100	Adults	Either	Ongoing										December 2019 - December 2021	China	- Consensus meeting - Delphi process - Interview - Systematic review Conduct a systematic review and interview to develop an outcome list. And then we will conduct two or three rounds of Delphi process and a consensus meeting to develop a core outcome set.	1				1		1	1		COS for clinical trials or clinical research COS for practice	1	1
1473	Developing a Core Outcome Set for Traditional Chinese Medicine on Treatment of tension headache	Neurology	Headache (tension-type)	Headache		Traditional Chinese Medicine	18 - 100	Adults	Either	Ongoing										December 2019 - December 2022	China	- Consensus meeting - Delphi process - Interview - Systematic review Conduct a systematic review and interview to develop an outcome list. And then we will conduct two or three rounds of Delphi process and a consensus meeting to develop a core outcome set.	1				1		1	1		COS for clinical trials or clinical research COS for practice	1	1
1474	Developing a Core Outcome Set for Traditional Chinese Medicine on Treatment of vascular cognitive dysfunction	Neurology	Vascular cognitive dysfunction	Cerebrovascular disorders		Traditional Chinese Medicine	18 - 100	Adults	Either	Ongoing										December 2019 - December 2022	China	- Consensus conference - Delphi process - Interview - Systematic review Conduct a systematic review and interview to develop an outcome list. And then we will conduct two or three rounds of Delphi process and a consensus meeting to develop a core outcome set.	1				1		1	1		COS for clinical trials or clinical research COS for practice	1	1
1475	Developing a Core Outcome Set for Traditional Chinese Medicine on Treatment of Hypertensive Cerebral Hemorrhage	Neurology	Hypertensive cerebral hemorrhage, Stroke	Cerebrovascular disorders		Traditional Chinese Medicine	18 - 100	Adults	Either	Ongoing										December 2019 - December 2021	China	- Consensus meeting - Delphi process - Interview - Systematic review Conduct a systematic review and interview to develop an outcome list. And then we will conduct two or three rounds of Delphi process and a consensus meeting to develop a core outcome set.	1				1		1	1		COS for clinical trials or clinical research COS for practice	1	1
1484	Constructing core outcome indicators set of on Facial palsy	Neurology	Facioplegia, Facial palsy , Facial paralysis	Cranial nerve neuropathy		Any	18 - 75	Adults	Either	Ongoing										February 2020 - 2020	China	- Consensus conference - Delphi process - Systematic review First, search all databases for all interventions for facial palsy and develop a plan and publish it, then take all the results, systematically evaluate them, and then meet with clinical experts and patient representatives to set up a core outcome set.	1						1	1		COS for clinical trials or clinical research COS for practice	1	1
1487	Developing a Core outcome set of Traditional Chinese Medicine on Traumatic Optic Neuropathy	Eyes & vision	Traumatic optic neuropathy	Cranial nerve neuropathy		Traditional Chinese Medicine	7 - 80	Adults	Either	Ongoing										October 2019 - October 2020	China	- Consensus meeting - Delphi process - Systematic review First, we will systematically evaluate the outcome indicators of all studies on the treatment of traumatic optic neuropathy with traditional Chinese medicine, and produce the initial outcome indicators list. Second, we will identify the stakeholder groups participating in the Delphi process and Consensus conference, including: caregivers an…	1						1	1		- COS for clinical trials or clinical research - COS for practice	1	1
1502	S.O.S.MS Project: development of an international multidisciplinary Standard Outcome Set for Multiple Sclerosis	Neurology	Multiple sclerosis (MS)	Demyelinating disorders		Not specified	18 - 120	Adults	Either	Ongoing										April 2019 - April 2020	The Netherlands.	- Consensus meeting - Delphi process - Focus group(s) - Literature review - Survey The S.O.S.MS Project is characterized by a literature review, 4 patient focus groups, 4 modified-Delphi consensus meetings with a multidisciplinary group of leading international MS-experts (S.O.S.MS Expert panel), and 3 online voting rounds.	1	1	1				1	1		COS for clinical trials or clinical research COS for practice	1	1
1508	Development of ‘Core Outcome Sets’ for Meningioma in Clinical Studies (The COSMIC Project): Systematic Literature Reviews, eDelphi Surveys and Consensus Meetings	Neurology	Meningiomas	Brain Tumour		Any	18 - 120	Adults	Either	Ongoing										January 2020 - January 2023	UK	- Consensus meeting - Delphi process - Systematic review Two systematic literature reviews and two trial registry searches will identify outcomes reported in published and ongoing 1) intracranial meningioma clinical effectiveness trials, and 2) clinical studies of incidental/untreated intracranial meningioma. Outcomes include those that are clinician-reported, patient-reported, caregiver-reported…	1						1	1		COS for clinical trials or clinical research	1
1530	Core outcomes in neurorehabilitation: development of a core outcome set for acquired brain injury	Rehabilitation	Acquired brain injury	Acquired brain injury		Rehabilitation	0 - 200	Adults	Either	Ongoing										April 2020 - March 2022	UK	- Consensus meeting - Focus group(s) - Systematic review This project seek to develop and establish a Core Outcome Set for acquired brain injury for neurorehabilitation. To do this, this project has two key stages: 1. Systematic review of randomised control trials studying neurorehabilitation in ABI (Trepel 2020), and 2. A series of consensus exercises to agree the set of core outcomes that have …	1		1					1		- COS for clinical trials or clinical research - COS for practice	1	1
1541	Standardized Outcomes in Patients with Severe Acute Acquired Brain injury. Development of a Core Outcome Set for Trials in Critical care.	Neurology	Acquired brain injury	Acquired brain injury		Any	18 - 120	Adults	Either	Ongoing										January 2020 - January 2025	France	- Consensus meeting - Delphi process - Focus group(s) - Nominal group technique (NGT) - Systematic review Our group will follow the guidelines of the COMET group in the elaboration of our COS. The protocol of the entire process will be published in order to ensure exhaustivity and transparency. This will also facilitate potential collaboration with other groups worldwide which would be interested…	1		1			1	1	1		COS for clinical trials or clinical research	1
1559	Core outcome set for relapsing multiple sclerosis in adults	Neurology	Multiple sclerosis (MS), Relapsing multiple sclerosis (MS)	Demyelinating disorders		Drug	18 - 120	Adults	Either	Ongoing										March 2018 - December 2020	Brazil	- Delphi process - Literature review We will conduct a scoping review to explore randomized controlled trials on disease-modifying therapies for relapsing multiple sclerosis to identify and quantify the different outcome measures, instruments, and definitions of clinical efficacy, safety outcomes, health-related quality of life instruments and population subgroups. The COS will be built from the …	1						1			COS for clinical trials or clinical research	1
1589	Developing a Core Outcome Set for Assessing Efficacy and Safety Outcomes in Cervical Vertigo Trials of Traditional Chinese Medicine	Orthopaedics & trauma	Cervical vertigo	Spine & Spinal cord disorders		Traditional Chinese Medicine	18 - 65	Adults	Either	Ongoing										July 2020 - June 2022	China	- Consensus meeting - Delphi process - Interview - Systematic review We will conduct systematic review, drug instructions review, and semi-structured interviews to develop a long list of outcomes, including benefits and harms. Then we will carry out two rounds of Delphi survey and a consensus meeting to develop the final core outcome set.	1				1		1	1		- COS for clinical trials or clinical research	1
1678	Developing a Core outcome set of Traditional Chinese Medicine on Stroke	Neurology	Stroke	Cerebrovascular disorders		Complementary and alternative medicine (CAM) therapy, Traditional Chinese Medicine	40-100	Adults	Either	Planning										October 2020 - December 2022	China	- Consensus meeting - Delphi process - Interview - Systematic review 1. Systematic literature review; 2. Qualitative semi-structured interviews; 3. Two rounds Delphi survey; 4. Consensus conference	1				1		1	1		- COS for practice		1
1703	Standard Set of Network Outcomes for Traumatic Spinal Cord Injury: A Consensus-Based Approach Using the Delphi Method	Orthopaedics & trauma	Spinal cord injury (SCI)	Spine & Spinal cord disorders		Rehabilitation, Surgery	18 - 120	Adults	Either	Ongoing										January 2020 - January 2021	The Netherlands.	- Consensus meeting - Delphi process - Literature review Based on peer-reviewed literature and existing (inter-)national databases as the EMSCI (European Multicenter Study about Spinal Cord Injury) and the Dutch SCI database (Nederlandse Dwarslaesie Database; NDD), a preliminary set of outcomes, casemix and risk factors, and adequate measurement instruments will be composed. A multidisciplinary p…	1						1	1		- COS for clinical trials or clinical research - COS for practice - Recommendations for outcome measures (measurement/how)	1	1	1
1730	Development of a core outcome set for measuring quality of life in clinical practice in adult epilepsy	Neurology	Epilepsy	Seizure disorders		Any	18 - 100	Adults	Either	Ongoing										March 2020 - June 2022	USA	- Consensus meeting - Delphi process - Focus group(s) - Literature review - Survey - Systematic review In Phase 1, we perform a systematic review of existing quality of life scales in use in routine clinical practice. In Phase 2, we conduct focus groups to identify outcomes important to patients and caregivers and to assess current quality of life domain sets. In Phase 3, we conduct a Delphi surv…	1				1		1	1		- COS for practice - COS Patient Reported Outcomes		1
1737	Core outcome set for economic evaluation of dementia interventions	Neurology	Dementia	Dementia		Any	0 120	Adults	Either	Ongoing										August 2019 - August 2021	Ireland	- Consensus meeting - Focus group(s) - Systematic review This project aims to employ two key strands of method in identifying and agreeing a core outcome set: 1. Systematic review identifies all economic evaluations focused on dementia. The review considers four categories of interventions for individual with a diagnosed dementia or with mild cognitive impairment: identification strategies, pharm…	1		1					1		- COS (Other)					1
1756	Development of a Core Outcome and Common data Element set for neonatal posthaemorrhagic ventricular dilatation (DeCODE-PHVD Study)	Neurology	Posthaemorrhagic ventricular dilatation, Posthaemorrhagic Hydrocephalus	Cerebrovascular disorders		Any	0-0	Neonates	Either	Ongoing										September 2020 - September 2021	UK	- Consensus meeting - Delphi process - Survey - Systematic review Stage 1: A systematic review of the literature to identify previously reported outcomes and non-outcome data elements. Stage 2: A 3-round international modified e(electronic)-Delphi survey to establish which outcomes should be reported on in future studies according to key stakeholders including clinicians, parents and ex-patients,…	1	1					1	1		COS for clinical trials or clinical research COS for practice	1	1
1793	Patient Reported Core Outcomes and development of a Core Outcome Set for use in UK glioma in Brain Tumour Trials: the COBra study	Cancer	Gliomas	Brain Tumour		Any	18 - 120	Adults	Either	Ongoing										January 2021 - August 2022	UK	- Consensus meeting - Delphi process - Interview - Systematic review First stage will involve a search of the evidence base, including: A) a review of outcomes included in trials reported in trial registries; and B) a systematic review; followed by interviews with patients and carers, and the use of consensus method to develop a Delphi process.	1				1		1	1		- COS for clinical trials or clinical research	1	1
1844	A Core Outcome Set (COS) for clinical study of Traditional Chinese Medicine in the treatment of shoulder-hand syndrome in stroke patients	Neurology	Shoulder-hand syndrome after stroke	Cerebrovascular disorders		Any	18 - 80	Adults	Either	Planning										May 2021 - March 2022	China	- Consensus conference - Delphi process - Systematic review First, search all databases for all interventions for shoulder-hand syndrome after stroke and develop a plan and publish it, then take all the results, systematically evaluate them, and then meet with clinical experts and patient representatives to set up a core outcome set.	1						1	1		COS for clinical trials or clinical research	1
1861	A Core Outcome Set for Trials in Significant Traumatic Brain Injury: COSTS-TBI	Neurology	Brain injury (traumatic)	Acquired brain injury		Any	16 - 120	Adults	Either	Ongoing										2021-04-01	UK	- Consensus meeting - Delphi process - Systematic review Two systematic literature reviews will be performed to generate a long-list of outcomes potentially relevant to traumatic brain injury patients, their carers and family members, healthcare professionals, researchers, and other stakeholder groups. The first systematic review will present the outcomes reported in published and ongoing traumat…	1						1	1		COS for clinical trials or clinical research	1
1864	Developing a Core Outcomes Set for the Assessment of Related Orthopaedic Involvement in Patients with Myelomeningocele	Orthopaedics & trauma	Spina bifida (SB), Myelomeningocele	Neurodevelopment		Non-surgical, Surgery	0 - 18	Paediatrics	Either	Ongoing		https://online.boneandjoint.org.uk/doi/full/10.1302/2633-1462.31.BJO-2021-0157.R1	2022							May 2021 - May 2023	UK	- Consensus meeting - Delphi process - Focus group(s) - Survey - Systematic review A validated methodology will be used for this study: - systematic review of the literature to identify previously reported outcomes; - stakeholder focus group to identify key outcomes of relevance; - Delphi process and consensus meeting to vote the relevant outcomes to include in the final COS	1	1	1				1	1		- COS for clinical trials or clinical research - COS for practice	1	1
1871	Primary Progressive Aphasia: a Core Outcome Set for improving intervention research	Neurology, Rehabilitation	Primary Progressive Aphasia (PPA)	Dementia		Rehabilitation	Adults	Adults	Either	Ongoing										2021-03-01	UK	- Consensus conference - Consensus meeting - Focus group(s) - Interview - Nominal group technique (NGT) - Semi structured discussion - Systematic review In this international cross-disciplinary collaboration we propose the development of a core set of outcome measures for researchers in the field of PPA interventions. We propose this comprise a series of stages including: Stage 1: Systematic revi…	1		1	1	1	1		1		COS for clinical trials or clinical research	1
1880	Core Outcomes in Trauma Surgery: Development of a Core Outcome Set for Blunt Cerebrovascular Injury (BCVI)	Orthopaedics & trauma	Blunt Cerebrovascular Injury	Cerebrovascular disorders		Any	18 - 100	Adults	Either	Ongoing										May 2021 - August 2022	USA	- Consensus meeting - Delphi process - Literature review - Systematic review Systematic reviews, Delphi Survey, and Consensus workshops with relevant stakeholders will be conducted to establish the core domains.	1						1	1		- COS for clinical trials or clinical research - COS for practice	1	1
1940	Development of a core outcome set for evaluating mixed-diagnosis falls prevention interventions for people with Multiple Sclerosis, Parkinson's Disease and stroke.	Neurology	Multiple sclerosis (MS), Parkinson's disease, Stroke	Neurodisability		Behavioural , Diet and nutrition, Educational/self-management, Exercise, Prevention	Adults	Adults	Either	Ongoing		https://hrbopenresearch.org/articles/4-123	2021							April 2020 - June 2022	Ireland	- Consensus meeting - Delphi process - Focus group(s) - Literature review This will be a mixed-methods, international, multi-perspective Delphi consensus study with five stages. Stage one will involve the identification of potential outcomes through a systematic literature search, patient focus groups, and consultation with our Public and Patient Involvement (PPI) panel. The second stage will be …	1		1				1	1		COS for clinical trials or clinical research COS for practice	1	1
1942	Development of a Core Outcome Set for Trials of Dysphagia Interventions in Parkinson's Disease	Rehabilitation	Dysphagia, Parkinson's disease, Swallowing Disorders	Neurodegenerative Disease	Neurodisability	Any	18 - 100	Adults	Either	Ongoing										September 2021 - August 2024	Ireland	- Consensus conference - Delphi process - Focus group(s) - Literature review Established COS development methodology will be employed. There are 5 key deliverables: 1) A study protocol will be published and ethical approval for the study will be obtained. 2) A preliminary list of existing outcomes for OD in PD including the previous outcome definitions used, and their measurement methods and a fu…	1		1				1	1		- COS for clinical trials or clinical research - COS for practice - Recommendations for outcome measures (measurement/how)	1	1	1
1958	Developing a COSMAC (Core Outcome Set for dysfunction of stroke through Acupuncture) in patients receiving interventional therapy	Neurology	Acute cerebral infarction, Stroke	Cerebrovascular disorders		Complementary and alternative medicine (CAM) therapy, Traditional Chinese Medicine	Adults (18 - 80)	Adults	Either	Ongoing										October 2021 - January 2022	China	- Consensus meeting - Delphi process - Interview - Systematic review We will conduct a systematic review and interviews to develop an outcome list, followed by a two or three round Delphi process and consensus meeting to develop a core outcome set.	1				1		1	1		COS for clinical trials or clinical research COS for practice	1	1
1959	Development of a core outcome set for clinical research on interventions for speech impairments in Stroke: COS-Speech	Rehabilitation	Stroke	Cerebrovascular disorders		Rehabilitation	18 - 120	Adults	Either	Planning										January 2022 - June 2023	UK	- Delphi process - Systematic review What to measure? • To identify a list of potentially important outcome domains for people with dysarthria • To prioritise and reach consensus regarding these domains from the perspective of patients, clinicians and researchers How to measure? • To determine what measures could be used for each domain • To evaluate and appraise all the measures available using …	1						1			- COS for clinical trials or clinical research - COS for practice - Recommendations for outcome measures (measurement/how)	1	1	1
1963	Developing a Core Outcome Set (COS) for Lewy body dementia (LBD)	Health care of older people, Neurology	Lewy Body Dementia (LBD)	Dementia		Drug, Nonpharmacological	Adults	Adults	Either	Ongoing										July 2021 - December 2022	Ireland	- Consensus meeting - Delphi process - Literature review - Semi structured discussion - Survey - Systematic review - Interview Using a multi-stage approach, we first undertook a narrative review of the LBD intervention literature to inform a more rigorous systematic review, following PRISMA guideline. Next, using the intervention study outcomes, we created a long list of outcomes that are subject…	1	1		1	1		1	1		COS for clinical trials or clinical research COS for practice Recommendations for outcome measures (measurement/how)	1	1	1
1968	The COMBAT Project - Core morbidity set for paediatric brain tumours	Neurology	Brain Tumor	Brain Tumour		Surgery	0 - 21	Paediatrics	Either	Planning										August 2022 - August 2025	UK	- Consensus meeting - Delphi process - Interview - Literature review - Semi structured discussion - Survey - Systematic review Step 1 - Systematic review of trial outcomes and patient and caregiver reported outcomes Step 2 - eDelphi survey - clinicans and parents (and patients if appropriate) Step 3 - Consensus meeting Step 4 - Determine how each outcome should be measured and construct a morbidi…	1	1		1	1		1	1		COS for clinical trials or clinical research COS for practice Recommendations for outcome measures (measurement/how)	1	1	1
1979	Core Outcome Measures for Palliative and End-of-Life Research After Severe Stroke: Mixed-Method Delphi Study	Neurology	Palliative care, Stroke	Cerebrovascular disorders		Palliative	Unknown	Unknown	Either	Completed								https://www.ahajournals.org/doi/10.1161/STROKEAHA.120.032650	2021		UK	- Delphi process - Literature review - Semi structured discussion	1			1			1			- COS for clinical trials or clinical research - Recommendations for outcome measures (measurement/how)	1		1
1987	Development of a core outcome measurement set for studies of interventions to support secretion clearance in patients with neuromuscular disorders in the community.	Lungs & airways	Neuromuscular disorders	Neuromuscular disorders		Any	14 - 100	Adults	Either	Ongoing										January 2022 - 2022	UK	- Consensus meeting - Delphi process - Interview - Literature review - Nominal group technique (NGT) - Systematic review Item generation 1 Scoping Review: we will extract data on primary and secondary outcomes reported, measures used and measurement time-points from studies using a scoping review methodology. 2. Interviews with key stakeholders and end users including patients with a neuromuscula…	1				1	1	1	1		- COS for clinical trials or clinical research - COS for practice	1	1
1012 **	Development of a core outcome set for disease modification trials in mild to moderate dementia: a systematic review, patient and public consultation and consensus recommendations	Neurology	Dementia	Dementia		Disease modification treatments	65 - 75	Adults	Either	Completed								https://www.journalslibrary.nihr.ac.uk/hta/hta21260#/abstract	2017	2017	UK	- Consultations - Consensus conference - Systematic review	1							1	Consultations	- COS for clinical trials or clinical research	1
1030 **	Core Health Outcomes in Childhood Epilepsy (CHOICE): Development of a core outcome set using systematic review methods and a Delphi survey consensus.	Neurology	Epilepsy	Seizure disorders		Any	5 - 16	Paediatrics	Either	Completed							https://www.sciencedirect.com/science/article/pii/S1525505020305515?via%3Dihub	https://onlinelibrary.wiley.com/doi/10.1111/epi.14735	2019	October 2017 - April 2019	UK	- Delphi process - Systematic review - Consensus meeting We followed guidance from the COMET (Core Outcome Measures in Effectiveness Trials) Initiative. First, we identified outcomes that had been measured in research through a systematic review. Second, young people with RE, parents, and professionals were invited to take part in a Delphi survey in which participants rated the importance of cand…	1						1	1		- COS for clinical trials or clinical research	1
1113 **	Development of outcome criteria to measure effectiveness of antiepileptic therapy in children	Neurology	Epilepsy	Seizure disorders		Drug	0 - 18	Paediatrics	Either	Completed								https://www.sciencedirect.com/science/article/pii/S1525505017302512?via%3Dihub	2018	2018	Sri Lanka	- Delphi process							1			- COS for clinical trials or clinical research	1
112 **	A proposal for case definitions and outcome measures in studies of infantile spasms and West syndrome: consensus statement of the West Delphi group	Neurology, Child health	Epilepsy, Infantile spasms, West syndrome	Seizure disorders		Any	Unknown	Unknown	Either	Completed							https://pubmed.ncbi.nlm.nih.gov/11701276/	https://pubmed.ncbi.nlm.nih.gov/15509243/	2004	2004	UK	- Delphi process Invitations were sent by email to 133 persons who had published articles as primary authors on infantile spasms during the previous 10 years. Or who were known to A.L.L or J.P.O. to have an interest in infantile spasms. Invited persons were asked to forward the email on to anyone who they thought might be interested. The first round included 10 questions with multiple choice form…							1			- COS for clinical trials or clinical research	1
113 **	Towards an international consensus on definitions and standardised outcome measures for therapeutic trials (and epidemiological studies) in West syndrome	Neurology, Child health	Epilepsy, Infantile spasms, West syndrome	Seizure disorders		Not specified	1 - 5	Paediatrics	Either	Completed							https://pubmed.ncbi.nlm.nih.gov/15509243/	https://pubmed.ncbi.nlm.nih.gov/11701276/	2001		UK	- Literature review	1									- Overview of literature - COS for clinical trials or clinical research	1
1216 **	Recommendations for observational studies of comorbidity in multiple sclerosis	Neurology	Multiple sclerosis (MS)	Demyelinating disorder		Any	Unknown	Unknown	Either	Completed								https://n.neurology.org/content/86/15/1446	2016	2016	Canada	- Semi structured discussion - Survey - Systematic review We held an international workshop informed by a systematic review of the incidence and prevalence of comorbidity in MS, and an international survey regarding research priorities for comorbidity.	1	1		1						- COS for clinical trials or clinical research	1
1226 **	The physical and psychological impact of neurogenic claudication: the patients’ perspectives	Orthopaedics & trauma	Neurogenic claudication	Spine & Spinal cord disorders		Any	Unknown	Unknown	Either	Completed								https://www.ncbi.nlm.nih.gov/pmc/articles/PMC5381486/	2017		Canada	- Interview Interviews were audio recorded, and transcribed verbatim. Interviewers followed a standardized set of open-ended questions asking participants about their condition, focusing on what bothered them most and expectations regarding treatment. A thematic analysis categorized key findings based on relative importance and impact on participants.					1					- COS for clinical trials or clinical research	1
129 **	Considerations on designing clinical trials to evaluate the place of new antiepileptic drugs in the treatment of newly diagnosed and chronic patients with epilepsy	Neurology	Epilepsy	Seizure disorders		Not specified	0 - 100	Adults	Either	Completed								https://pubmed.ncbi.nlm.nih.gov/9670910/	1998	1998	Unkown	Methods and stakeholders involved are not detailed in paper. To be followed up with authors.										- COS for clinical trials or clinical research	1
1394 **	Core outcome set for children with neurological impairment and tube feeding	Child health, Gastroenterology, Neurology	Neurodisability	Neurodisability		Device	0 - 18	Paediatrics	Either	Completed							https://onlinelibrary.wiley.com/doi/10.1111/dmcn.14868	https://onlinelibrary.wiley.com/doi/10.1111/dmcn.14326	2019	September 2014 - May 2019	Canada	- Consensus meeting - Delphi process - Interview - Survey - Systematic review The development of this COS followed established COS development recommendations: i) a systematic review to generate a list of categorized potential outcomes for inclusion in the COS (http://www.comet-initiative.org/studies/details/912); ii) a consensus building process that engages key stakeholders involved in the care…	1	1			1		1	1		- COS for clinical trials or clinical research	1
1412 **	A Core Outcome Set to Evaluate Physical Activity Interventions for People Living With Dementia	Neurology	Dementia	Dementia		Exercise, Physical	18 - 100	Adults	Either	Completed				https://academic.oup.com/ageing/article/47/1/34/4079771	2018		https://www.sciencedirect.com/science/article/pii/S0031940619300720?via%3Dihub https://link.springer.com/article/10.1007/s40520-020-01636-7	https://academic.oup.com/gerontologist/article/60/4/682/5539807	2020		UK	- Consensus meeting - Delphi process - Interview - Systematic review Two stakeholders groups took part in a Delphi survey (Group 1: people living with dementia and family caregivers; Group 2: professionals from different backgrounds, including physiotherapists, occupational therapists, and researchers). Caregivers and professionals completed the survey remotely. Participants living with dementia …	1				1		1	1		- COS for clinical trials or clinical research - COS for practice	1	1
1420 **	Development of core outcome sets for vision screening and assessment in stroke: a Delphi and consensus study	Eyes & vision, Neurology	Visual impairment after stroke	Cerebrovascular disorders		Other, Screening	18 - 100	Adults	Either	Completed								https://bmjopen.bmj.com/content/9/9/e029578	2019		UK	Consensus meeting - Delphi process - Literature review A list of potentially relevant visual assessments was created from a review of the literature. The consensus process consisted of an online 3-round Delphi survey followed by a consensus meeting of the key stakeholders.	1						1	1		- COS for clinical trials or clinical research - COS for practice	1	1
1518 **	What is important to people with dementia living at home? A set of core outcome items for use in the evaluation of non-pharmacological community-based health and social care interventions	Neurology	Dementia	Dementia		Not specified	50 - 120	Adults	Either	Completed				https://academic.oup.com/gerontologist/article/61/8/e435/5862494	2021		https://bmcgeriatr.biomedcentral.com/articles/10.1186/s12877-019-1103-5 https://trialsjournal.biomedcentral.com/articles/10.1186/s13063-018-3069-6	https://academic.oup.com/ageing/article/49/4/664/5739151	2020		UK	- Consensus meeting - Delphi process The initial phase of the study involved extracting outcome items of importance from 35 face-to-face and telephone interviews and four focus groups with 55 participants (people living with dementia n = 17; care partners n = 18; health and social care professionals n = 15; policy makers n= 4; researchers n = 1) and a literature review of existing research, key r…			1		1		1	1		- COS for clinical trials or clinical research	1
1533 **	Defining the content of a minimal dataset for acquired brain injury using a Delphi procedure	Neurology	Acquired brain injury	Acquired brain injury		Any	18 - 120	Adults	Either	Completed								https://hqlo.biomedcentral.com/articles/10.1186/s12955-020-01286-3	2020		The Netherlands.	- Delphi process - Literature review An initial comprehensive set of outcome domains and measurement instruments relevant for measuring the consequences of ABI was identified by a literature study. The selection of relevant domains was based on the International Classification of Functioning, Disability and Health framework. Measurement instruments were included in the Delphi procedure when they …	1						1			- COS for clinical trials or clinical research - COS for practice - Minimum dataset - Recommendations for outcome measures (measurement/how)	1	1	1
213 **	Outcome assessments in the evaluation of treatment of spinal disorders: summary and general recommendations	Orthopaedics & trauma	Spinal disorders	Spine & Spinal cord disorders		Not specified	Unknown	Unknown	Either	Completed								https://pubmed.ncbi.nlm.nih.gov/11124724/	2000		Canada	- Semi structured discussion The panel of participating authors agreed on the core set of measures.				1						- Recommendations for outcome measures (measurement/how) - COS for clinical trials or clinical research	1		1
217 **	131st ENMC international workshop: selection of outcome measures for peripheral neuropathy clinical trials 10-12 December 2004, Naarden, The Netherlands	Neurology	Peripheral neuropathy	Peripheral nerve neuropathy		Not specified	18 - 100	Adults	Either	Completed								https://www.sciencedirect.com/science/article/pii/S0960896605003524?via%3Dihub	2006		The Netherlands.	- Literature review - Semi structured discussion A Medline search was conducted for the last two decades focusing on outcome measures applied in clinical trials that included patients with a peripheral neuropathy. Experts in diabetic neuropathy provided additional information regarding potential outcome measures. The applied outcome measures in these studies were categorised according to the inte…	1			1						- COS for clinical trials or clinical research	1
287 **	Using the International Classification of Functioning, Disability, and Health to identify outcome domains for a core outcome set for aphasia: a comparison of stakeholder perspectives	Neurology	Aphasia	Neurodisability		Rehabilitation	18 - 100	Adults	Either	Completed							https://pubmed.ncbi.nlm.nih.gov/27997949/ https://pubs.asha.org/doi/10.1044/2021_JSLHR-20-00683 https://pubs.asha.org/doi/10.1044/2016_AJSLP-15-0150 https://www.tandfonline.com/doi/full/10.1080/09638288.2016.1194899 https://www.tandfonline.com/doi/full/10.1080/02687038.2016.1186265 https://www.tandfonline.com/doi/full/10.1080/02687038.2014.935119 https://journals.sagepub.com/doi/10.1177/174749301…	https://pubmed.ncbi.nlm.nih.gov/29130767/	2019		Australia	- Literature review - Use of the International Classification of Functioning, Disability and Health (ICF) The current study is informed by three previous consensus processes conducted with people with aphasia and their family members, aphasia clinicians/managers, and aphasia researchers.	1									- COS for clinical trials or clinical research	1
393**	Development of a core outcome set for epilepsy in pregnancy (E-CORE): a national multi-stakeholder modified Delphi consensus study	Pregnancy & childbirth	Epilepsy in pregnancy, Epilepsy	Seizure disorders		Any	13 - 50	Adults	Female	Completed				https://pubmed.ncbi.nlm.nih.gov/26588438/	2015			https://obgyn.onlinelibrary.wiley.com/doi/10.1111/1471-0528.14430	2016		UK	- Consensus meeting - Delphi process - Systematic review	1						1	1		- COS for clinical trials or clinical research	1
409 **	Outcome measures in acute stroke trials: a systematic review and some recommendations to improve practice	Heart & circulation, Neurology	Acute stroke	Cerebrovascular disorders		Drug	Unknown	Unknown	Either	Completed								https://www.ahajournals.org/doi/10.1161/01.STR.31.6.1429	2000	2000	USA	- Systematic review	1									- Systematic review of outcome measures/measurement instruments - COS for clinical trials or clinical research	1
415 **	Guidelines for trials of behavioral treatments for recurrent headache, first edition: American Headache Society Behavioral Clinical Trials Workgroup	Neurology	Headache	Headache		Behavioural , Nonpharmacological	Unknown	Unknown	Either	Completed							https://headachejournal.onlinelibrary.wiley.com/doi/10.1111/j.1526-4610.2005.05094.x	https://pubmed.ncbi.nlm.nih.gov/15921503/	2005		USA	- Semi structured discussion				1						- COS for clinical trials or clinical research	1
416 **	Guidelines for trials of behavioral treatments for recurrent headache: purpose, process, and product	Neurology	Headache	Headache		Behavioural	Unknown	Unknown	Either	Completed							https://headachejournal.onlinelibrary.wiley.com/doi/10.1111/j.1526-4610.2005.05094.x	https://pubmed.ncbi.nlm.nih.gov/15921504/	2005		USA	- Semi structured discussion				1						- COS for clinical trials or clinical research	1
419 **	Outcome measurement in behavioral headache research: headache parameters and psychosocial outcomes	Neurology	Headache	Headache		Behavioural	Unknown	Unknown	Either	Completed								https://headachejournal.onlinelibrary.wiley.com/doi/10.1111/j.1526-4610.2005.05094.x	2005	2005	USA	- Semi structured discussion				1						- COS for clinical trials or clinical research	1
427 **	Measuring outcomes in Parkinson's disease: a multi-perspective concept mapping study	Neurology	Parkinson's disease	Neurodegenerative Disease		Not specified	Unknown	Unknown	Either	Completed							https://link.springer.com/article/10.1007/s11136-013-0614-3	https://link.springer.com/article/10.1007/s11136-011-9995-3	2012	2012	Sweden	- Focus group(s) - Other Other: rating exercise			1						Rating exercise	- Patient perspectives - COS for clinical trials or clinical research	1
446 **	Endpoints for trials in Alzheimer's disease: a European task force consensus	Neurology	Alzheimer's disease	Dementia		Not specified	Unknown	Unknown	Either	Completed								https://pubmed.ncbi.nlm.nih.gov/18420157/	2008	2008	UK	- Semi structured discussion Semi structured discussion: meeting				1						- Recommendations for outcome measures (measurement/how) - COS for clinical trials or clinical research	1		1
447 **	Consensus guidelines for the design and implementation of clinical trials in ALS. World Federation of Neurology committee on Research	Neurology	Amyotrophic lateral Sclerosis (ALS)	Neurodegenerative Disease		Not specified	18 - 85	Adults	Either	Completed								https://pubmed.ncbi.nlm.nih.gov/10540001/	1999	1999	USA	- Other - Semi structured discussion Semi structured discussion: workshop Other: web-based consultation				1					Web-based consultation	- Recommendations for outcome measures (measurement/how) - COS for clinical trials or clinical research	1		1
448 **	World Federation of Neurology Research Group on Neuromuscular Diseases Subcommittee on Motor Neuron Disease. Airlie House guidelines. Therapeutic trials in amyotrophic lateral sclerosis. Airlie House "Therapeutic Trials in ALS" Workshop Contributors	Neurology	Amyotrophic lateral Sclerosis (ALS)	Neurodegenerative Disease		Not specified	18 - 85	Adults	Either	Completed								https://pubmed.ncbi.nlm.nih.gov/7595596/	1995		Unkown	- Semi structured discussion Semi structured discussion: workshop				1						- Recommendations for outcome measures (measurement/how) - COS for clinical trials or clinical research	1		1
470 **	Assessment of additional endpoints for trials in acute stroke - what, when, where, in who?	Heart & circulation	Acute stroke	Cerebrovascular disorders		Any	Unknown	Unknown	Either	Completed								https://journals.sagepub.com/doi/10.1111/j.1747-4949.2012.00773.x	2012		Germany	- Semi structured discussion Semi structured discussion: workshop				1						- COS for clinical trials or clinical research	1
497 **	Reporting standards for angioplasty and stent-assisted angioplasty for intracranial atherosclerosis	Neurology	Intracranial cerebral atherosclerosis	Cerebrovascular disorders		Surgery	Unknown	Unknown	Either	Completed								https://jnis.bmj.com/content/2/4/324	2010	2010	USA	- Literature review	1									- Recommendations for outcome measures (measurement/how) - COS for clinical trials or clinical research	1		1
535 **	Guidelines for controlled trials of drugs in migraine: third edition. A guide for investigators	Neurology	Migraine	Headache		Drug	18 - 65	Adults	Either	Completed							https://journals.sagepub.com/doi/10.1046/j.1468-2982.2000.00117.x	https://journals.sagepub.com/doi/10.1177/0333102411417901	2012	2012	Denmark											- Recommendations for outcome measures (measurement/how) - COS for clinical trials or clinical research	1		1
536 **	Guidelines for controlled trials of drugs in migraine: second edition	Neurology	Migraine	Headache		Drug	18 - 65	Adults	Either	Completed								https://journals.sagepub.com/doi/10.1046/j.1468-2982.2000.00117.x	2000		Denmark											- Recommendations for outcome measures (measurement/how) - COS for clinical trials or clinical research	1		1
537 **	Guidelines for controlled trials of drugs in migraine. First edition. International Headache Society Committee on Clinical Trials in Migraine	Neurology	Migraine	Headache		Drug	18 - 65	Adults	Either	Completed								https://pubmed.ncbi.nlm.nih.gov/2036663/	1991		Denmark											- Recommendations for outcome measures (measurement/how) - COS for clinical trials or clinical research	1		1
538 **	Guidelines for controlled trials of drugs in cluster headache	Neurology	Headache (cluster)	Headache		Drug	18 - 65	Adults	Either	Completed								https://journals.sagepub.com/doi/10.1046/j.1468-2982.1995.1506452.x	1995	1995	USA											- Recommendations for outcome measures (measurement/how) - COS for clinical trials or clinical research	1		1
539 **	Guidelines for controlled trials of drugs in tension-type headache: second edition	Neurology	Headache (tension-type)	Headache		Drug	18 - 65	Adults	Either	Completed							https://journals.sagepub.com/doi/10.1046/j.1468-2982.1995.015003165.x	https://journals.sagepub.com/doi/10.1111/j.1468-2982.2009.01948.x	2009	2010	Denmark											- Recommendations for outcome measures (measurement/how) - COS for clinical trials or clinical research	1		1
540 **	Guidelines for trials of drug treatments in tension-type headache. First edition: International Headache Society Committee on Clinical Trials	Neurology	Headache (tension-type)	Headache		Drug	18 - 65	Adults	Either	Completed								https://journals.sagepub.com/doi/10.1046/j.1468-2982.1995.015003165.x	1995		Belgium											- Recommendations for outcome measures (measurement/how) - COS for clinical trials or clinical research	1		1
556 **	129th ENMC International Workshop: Clinical Trials for Chronic Inflammatory Demyelinating Polyradiculoneuropathy and Multifocal Motor Neuropathy, 27th October 2004, Schiphol airport, The Netherlands	Neurology	Chronic inflammatory demyelinating polyradiculoneuropathy, Multifocal motor neuropathy	Demyelinating disorder		Drug	Unknown	Unknown	Either	Completed								https://www.sciencedirect.com/science/article/pii/S0960896605000258?via%3Dihub	2005	2005	The Netherlands.	- Semi structured discussion Semi structured discussion: workshop				1						- Recommendations for outcome measures (measurement/how) - COS for clinical trials or clinical research	1		1
559 **	136th ENMC International Workshop: Charcot-Marie-Tooth disease type 1A (CMT1A)8-10 April 2005, Naarden, The Netherlands	Neurology	Charcot-marie-tooth disease type 1A (CMT1A)	Demyelinating disorder		Biologic	Unknown	Unknown	Either	Completed								https://www.sciencedirect.com/science/article/pii/S0960896606000940?via%3Dihub	2006	2006	The Netherlands.	- Semi structured discussion Semi structured discussion: workshop				1						- Recommendations for outcome measures (measurement/how) - COS for clinical trials or clinical research	1		1
562 **	Recommendations for the use of common outcome measures in traumatic brain injury research	Neurology	Brain injury (traumatic)	Acquired brain injury		Not specified	0 - 100	Adults	Either	Completed							https://www.liebertpub.com/doi/10.1089/neu.2011.1838	https://www.sciencedirect.com/science/article/pii/S0003999310006568?via%3Dihub	2010	2010	USA	Semi structured discussion Semi structured discussion: meeting Other: teleconferences				1					Teleconferences	- Recommendations for outcome measures (measurement/how) - COS for clinical trials or clinical research	1		1
571 **	Measuring what matters in cerebral palsy: a breadth of important domains and outcome measures	Neurology	Cerebral palsy	Acquired brain injury		Any	13	Paediatrics	Either	Completed								https://www.sciencedirect.com/science/article/pii/S0003999309006728?via%3Dihub	2009	2009	USA	- Delphi process							1			- COS for clinical trials or clinical research - COS for practice	1	1
579 **	A European consensus on outcome measures for psychosocial intervention research in dementia care	Health care of older people, Neurology	Dementia	Dementia		Psychological & behavioural	Unknown	Unknown	Either	Completed								https://www.tandfonline.com/doi/full/10.1080/13607860801919850	2007	2008	UK	-Other - Semi structured discussion - Systematic review Semi structured discussion: consensus workshop Other: web-based consultation	1			1					Web-based consultation	- Recommendations for outcome measures (measurement/how) - Systematic review of outcome measures/measurement instruments - COS for clinical trials or clinical research - COS for practice	1	1	1
582 **	International Psychogeriatric Association consensus statement on defining and measuring treatment benefits in dementia	Neurology	Dementia	Dementia		Any	Unknown	Unknown	Either	Completed								https://www.cambridge.org/core/journals/international-psychogeriatrics/article/international-psychogeriatric-association-consensus-statement-on-defining-and-measuring-treatment-benefits-in-dementia/E1344EB9D0A75F0F006E86D5BA83EECB	2007	2007	UK	- Consensus conference								1		- COS for clinical trials or clinical research	1
583 **	Guidelines for the conduct of clinical trials for spinal cord injury (SCI) as developed by the ICCP panel: clinical trial outcome measures	Orthopaedics & trauma	Spinal cord injury (SCI)	Spine & Spinal cord disorders		Drug	Unknown	Unknown	Either	Completed								https://www.nature.com/articles/3102008	2007		Canada	- Semi structured discussion Semi structured discussion: meeting				1						- Definition - Recommendations for outcome measures (measurement/how) - COS for clinical trials or clinical research	1		1
597 **	Core outcome measures for exercise studies in people with multiple sclerosis: recommendations from a multidisciplinary consensus meeting	Neurology	Multiple sclerosis (MS)	Demyelinating disorder		Exercise, Physical	Unknown	Unknown	Either	Completed								https://journals.sagepub.com/doi/10.1177/1352458514526944	2014	2014	UK	- Consensus meeting - Use of the International Classification of Functioning, Disability and Health (ICF) From the 100 categories of the International Classification of Function Core Sets for MS, 57 categories were considered as likely/potentially likely to be affected by exercise and were clustered into seven core groups. Outcome measures to address each group were evaluated regarding, for examp…								1	Use of the International Classification of Functioning, Disability and Health (ICF)	- Recommendations for outcome measures (measurement/how) - COS for clinical trials or clinical research	1		1
727 **	Conceptualizing and prioritizing clinical trial outcomes from the perspectives of people with Parkinson's disease versus health care professionals: a concept mapping study	Neurology	Parkinson's disease	Neurodegenerative Disease		Any	18 - 100	Adults	Either	Completed							https://link.springer.com/article/10.1007/s11136-011-9995-3	https://link.springer.com/article/10.1007/s11136-013-0614-3	2014		Sweden	- Focus group(s) - Other Participants participated in focus group sessions and generated statements in response to the prompt: ‘‘A concrete example of what is most important to assess when treating PD, regardless of whether there is such a treatment available or not, is…’’ The resulting statements were reviewed; duplicates and non-relevant statements were removed. The statements were then rated a…			1							- COS for clinical trials or clinical research	1
732 **	Patient-reported outcomes in neurofibromatosis and schwannomatosis clinical trials	Genetic disorders	Neurofibromatoses	Neurocutaneous disorder		Any	0 - 100	Adults	Either	Completed							https://n.neurology.org/content/81/21_supplement_1/S1 https://n.neurology.org/content/87/7_Supplement_1/S4	https://n.neurology.org/content/81/21_supplement_1/S6	2013		USA	- Teleconferences The PRO Working Group was formed as part of the REiNS subcommittees charged with identifying outcome measures to use as NF trial endpoints. The initial phone and Web conference of the PRO group was in August 2010. The members agreed that one of the main goals was to identify core endpoint domains relevant to NF clinical trials. The group researched, discussed, and generated 4 co…									Teleconferences	- COS Patient Reported Outcomes				1
745 **	Meaningful health outcomes for paediatric neurodisability: Stakeholder prioritisation and appropriateness of patient reported outcome measures	Neurology, Child health, Developmental, psychosocial, & learning problems	Neurodisability	Neurodisability		Any	0 - 18	Paediatrics	Either	Completed							https://adc.bmj.com/content/99/10/927 https://bmjopen.bmj.com/content/4/4/e004611 https://www.journalslibrary.nihr.ac.uk/hsdr/hsdr02150/#/abstract	https://hqlo.biomedcentral.com/articles/10.1186/s12955-015-0284-7	2015		UK	- Semi structured discussion - Systematic review Relevant outcomes were identified from (i) qualitative research with children and young people with neurodisability and parent carers, (ii) Delphi survey with health professionals, and (iii) systematic review of PROMs. The International Classification of Functioning Disability and Health provided a common language to code aspects of health. A subse…	1			1						- COS for clinical trials or clinical research - COS for practice	1	1
824 **	Cauda Equina Syndrome Core Outcome Set (CESCOS): An international patient and healthcare professional consensus for research studies	Neurology, Orthopaedics & trauma	Cauda equina syndrome	Spine & Spinal cord disorders		Surgery	18 - 65	Adults	Either	Completed		https://bmjopen.bmj.com/content/9/4/e024002.abstract	2019	https://journals.lww.com/spinejournal/Fulltext/2018/09010/Outcomes_Reported_After_Surgery_for_Cauda_Equina.14.aspx	2018			https://journals.plos.org/plosone/article?id=10.1371/journal.pone.0225907	2020	February 2016 - January 2019	UK	- Consensus meeting - Delphi process - Interview - Systematic review Qualitative semi-structured interviews with CES patients were audio-recorded, transcribed and analysed using NVivo to identify the outcomes of importance. These were combined with the outcomes obtained from a published systematic literature review of CES patients. The outcomes were grouped into a list of 37, for rating through t…	1			1	1		1	1		- COS for clinical trials or clinical research	1
910 **	Standardized measurement of sensorimotor recovery in stroke trials: Consensus-based core recommendations from the Stroke Recovery and Rehabilitation Roundtable.	Neurology, Rehabilitation	Stroke	Cerebrovascular disorders		Rehabilitation	18 - 105	Adults	Either	Completed								https://journals.sagepub.com/doi/10.1177/1747493017711813	2017	June 2015 - 2016	Canada	- Consensus conference - Semi structured discussion - Survey The first stage in the process was identification of (potentially multiple) desirable criteria to be used for assessing alternative outcome measures and the relative importance of this criteria. The second stage involved individual decision-makers to rank order the measures according to every criterion, and the final stage was to aggreg…		1		1				1		- COS for clinical trials or clinical research	1
951**	Outcome measurement in functional neurological disorder: a systematic review and recommendations	Mental health, Neurology	Functional Neurological Disorder	Functional neurological disorder		Any	18 - 100	Adults	Either	Completed							https://neuro.psychiatryonline.org/doi/10.1176/appi.neuropsych.19060128	https://jnnp.bmj.com/content/91/6/638	2020	February 2017 - February 2019	UK	- Consensus meeting - Systematic review The systematic review was conducted in two parts to identify 1. Publications describing existing FND-specific outcome measures. 2. Randomised controlled trials (RCTs) and prospective intervention studies in FND. The findings of the reviews were discussed at two international consensus meetings (September 2017, Edinburgh, UK; September 2018, Atlanta, USA) in…	1							1		- COS for clinical trials or clinical research	1
988 **	The development of a Core Outcome Set for medicines management interventions for people with dementia in primary care	Health care of older people, Neurology	Dementia	Dementia		Management of care	18 - 100	Adults	Either	Completed								https://academic.oup.com/ageing/article/48/2/260/5160107	2018	2018	UK	- Delphi process - Interview - Systematic review Outcomes will be identified through a review of the current literature, and through interviews with people with dementia, their carers, community pharmacists, and general practitioners (GPs). These outcomes will be presented to a panel of experts, via three sequential web-based questionnaires. Participants will be asked to rate each outcome using t…	1				1		1			- COS for clinical trials or clinical research	1
TOTALS:			55 neurological disorders	Cerebrovascular disorders 25 Dementia 13 Headache 12 Seizure disorders 9 Neurodegenerative disease 9 Acquired brain injury 9 Spine & Spinal cord disorders 7 Demyelinating disorders 6 Neurodisability 5 Cranial nerve neuropathy 4 Peripheral nerve neuropathy 4 Brain Tumour 3 Neurodevelopment 3 Functional neurological disorder 1 Neurocutaneous disorder 1 Neuromuscular disorders 1				Neonates = 1 Paediatrics = 15 Adults = 72 Unknown = 24	111 Either 1 Female. 0 Male	Planning = 5, Ongoing = 43 45 (due to 2 pending publication) Completed = 64. 62		9 Ongoing with protocol 1completed with protocol		5 ongoing with SR 6completed with SR							UK 44 Ireland 4 China 13 Brazil 1 France 1. The Netherlands 7 Canada 13 USA 15 Sri Lanka 1 Sweden 2 Denmark 4 Unknown 3 Germany1 Belgium1 Australia1 Italy1		74	13	18	27	33	5	67	62	13		103	49	33	1	1
	111																																37 Only have 1 study type
