# Supplementary material for: AI-assisted thematic synthesis of existing neurological core outcome sets: A descriptive reference framework (COS-Neuro)
Source: PLoS One. 2026 Jun 22;21(6):e0333864. doi: 10.1371/journal.pone.0333864 (PMC13286209; doi:10.1371/journal.pone.0333864)
Supplement: S4 Supplement 4 — Detailed documentation of the iterative process used to consolidate and refine outcome domains, including prompts applied during AI-assisted analysis. This file outlines the methodological steps and decision-making approach used to reduce the dataset to 218 domains aligned with identified thematic groupings. (XLSX) [file pone.0333864.s004.xlsx]

## Sheet: prompt 1
prompt	Domain	Theme
Please analyse ALL the domains given and classify them into the above themes. Provide your answer in a table with two columns. I want the first column to be ALL the longlist of domains given in the first prompt, second column to be the themes.	Number of new and/or active lesions	Disease Activity/Progression
comment: few themes missing	Number of relapses per year (Annual Relapse Rate)	Disease Activity/Progression
	Switch from relapsing to progressive	Disease Activity/Progression
	Cognition	Disease Activity/Progression
	Symptom recurrence	Disease Activity/Progression
	Associated symptoms	Disease Activity/Progression
	Migraine Specific Pain	Disease Activity/Progression
	injury characteristics	Disease Activity/Progression
	comorbidity	Disease Activity/Progression
	cognitive functioning	Disease Activity/Progression
	Understanding time and place	Disease Activity/Progression
	Core FND symptoms	Disease Activity/Progression
	Other physical symptoms	Disease Activity/Progression
	Psychological symptoms	Disease Activity/Progression
	Observations	Disease Activity/Progression
	Seizure freedom	Disease Activity/Progression
	Seizure frequency	Disease Activity/Progression
	Seizure duration	Disease Activity/Progression
	Seizure severity	Disease Activity/Progression
	Memory	Disease Activity/Progression
	Concentration	Disease Activity/Progression
	Executive functioning	Disease Activity/Progression
	Behavioural concerns	Disease Activity/Progression
	Impulsivity	Disease Activity/Progression
	Frequency of seizures	Disease Activity/Progression
	Complete seizure freedom	Disease Activity/Progression
	Severity of seizures	Disease Activity/Progression
	Cognitive function	Disease Activity/Progression
	EEG: electroencephalogram	Disease Activity/Progression
	Behavior	Disease Activity/Progression
	Plasma drug levels	Disease Activity/Progression
	Health parameters	Disease Activity/Progression
	Behavioural and psychological symptoms of dementia	Disease Activity/Progression
	Dementia severity	Disease Activity/Progression
	Health status	Disease Activity/Progression
	Stroke severity	Disease Activity/Progression
	Cognitive impairment	Disease Activity/Progression
	Hallucinations & psychosis	Disease Activity/Progression
	Features of dopamine dysregulation syndrome (including impulse control disorders)	Disease Activity/Progression
	Non-motor symptoms	Disease Activity/Progression
	Motor fluctuations	Disease Activity/Progression
	Motor symptoms	Disease Activity/Progression
	Cognitive symptoms	Disease Activity/Progression
	Neuropsychiatric symptoms	Disease Activity/Progression
	Subjective cognitive impairment	Disease Activity/Progression
	Cognitive decline	Disease Activity/Progression
	Early cognitive decline	Disease Activity/Progression
	Brain atrophy	Disease Activity/Progression
	Clinical deterioration	Disease Activity/Progression
	Remission	Disease Activity/Progression
	Conversion to a clinically definite syndrome	Disease Activity/Progression
	Disability progression	Disease Activity/Progression
	Improvement in disability	Disease Activity/Progression
	Time to disability progression	Disease Activity/Progression
	Neurological progression	Disease Activity/Progression
	Proportion of patients with relapses	Disease Activity/Progression
	Relapse severity	Disease Activity/Progression
	Proportion of patients with improved cognition	Disease Activity/Progression
	Proportion of patients with improved MRI outcomes	Disease Activity/Progression
	Proportion of patients with improved cognitive functioning	Disease Activity/Progression
	Proportion of patients with improved conversion to a clinically definite syndrome	Disease Activity/Progression
	Proportion of patients with improved disability progression	Disease Activity/Progression
	Proportion of patients with improved relapse severity	Disease Activity/Progression
	Proportion of patients with improved motor symptoms	Disease Activity/Progression
	Proportion of patients with improved non-motor symptoms	Disease Activity/Progression
	Proportion of patients with improved motor fluctuations	Disease Activity/Progression
	Proportion of patients with improved cognitive symptoms	Disease Activity/Progression
	Proportion of patients with improved neuropsychiatric symptoms	Disease Activity/Progression
	Proportion of patients with improved subjective cognitive impairment	Disease Activity/Progression
	Proportion of patients with improved cognitive decline	Disease Activity/Progression
	Proportion of patients with improved early cognitive decline	Disease Activity/Progression
	Proportion of patients with improved brain atrophy	Disease Activity/Progression
	Proportion of patients with improved EEG: electroencephalogram	Disease Activity/Progression
	Proportion of patients with improved behavior	Disease Activity/Progression
	Proportion of patients with improved plasma drug levels	Disease Activity/Progression
	Proportion of patients with improved health parameters	Disease Activity/Progression
	Proportion of patients with improved behavioural and psychological symptoms of dementia	Disease Activity/Progression
	Proportion of patients with improved dementia severity	Disease Activity/Progression
	Proportion of patients with improved health status	Disease Activity/Progression
	Walking	Physical Function
	Upper extremity function	Physical Function
	Balance/Falls	Physical Function
	Visual functioning	Physical Function
	Bladder dysfunction	Physical Function
	2-Point discrimination	Physical Function
	Grip strength	Physical Function
	Power assessment	Physical Function
	Elbow range of motion	Physical Function
	Tip-to-tip strength	Physical Function
	Ulnar nerve sulcus angle	Physical Function
	Carrying angle	Physical Function
	Sensation	Physical Function
	Paraesthesia	Physical Function
	Vibratory perception	Physical Function
	Motor function	Physical Function
	Atrophy	Physical Function
	Ability to hold chopsticks	Physical Function
	Wartenberg sign	Physical Function
	Froment sign	Physical Function
	Claw hand	Physical Function
	Tinel sign	Physical Function
	Neuroma formation	Physical Function
	Elbow instability	Physical Function
	Flexion contracture	Physical Function
	Subluxation	Physical Function
	Elbow flexion test (with or without paresthesia)	Physical Function
	Dropping objects	Physical Function
	Dexterity	Physical Function
	Activities of daily living assessment	Physical Function
	mobility	Physical Function
	self-care	Physical Function
	Hygiene and comfort	Physical Function
	Stability	Physical Function
	Vision and hearing	Physical Function
	Incontinence of Urine	Physical Function
	Urinary retention	Physical Function
	Sensation of bladder fullness	Physical Function
	Faecal incontinence	Physical Function
	Physical ability to have sexual intercourse	Physical Function
	Perineal sensation	Physical Function
	Sensation in genitals	Physical Function
	Leg muscle strength	Physical Function
	Ability to do daily activities	Physical Function
	Mobility and walking	Physical Function
	Eye alignment position	Physical Function
	Eye movement—ocular motility assessment	Physical Function
	Visual field assessment	Physical Function
	Visual neglect assessment	Physical Function
	Functional vision assessment	Physical Function
	Reading assessment	Physical Function
	Including lids and pupils	Physical Function
	Binocular vision assessment	Physical Function
	Eye position measurement	Physical Function
	Preventing falls	Physical Function
	Walking better, being able to stand up and climb stairs	Physical Function
	Nutrition, growth, and developmental state	Physical Function
	Duration and ease of food/medicine administration	Physical Function
	Retching/vomiting	Physical Function
	Aspiration pneumonia	Physical Function
	Breathing difficulties	Physical Function
	Speech and Language	Physical Function
	Movement ability - gross motor function	Physical Function
	Manual ability - fine motor function	Physical Function
	Vision	Physical Function
	Ocular symptoms	Physical Function
	Oral continence	Physical Function
	Speech	Physical Function
	Activities of daily living	Physical Function
	Falls	Physical Function
	Body function and structure	Physical Function
	Upper limb	Physical Function
	Ability to perform activities of daily living	Physical Function
	Functional independence	Physical Function
	Muscle strength	Physical Function
	Gross motor function	Physical Function
	Total number of falls	Physical Function
	Fall-related injuries	Physical Function
	Proportion of patients with improved physical function	Physical Function
	Proportion of patients with improved upper extremity function	Physical Function
	Proportion of patients with improved walking	Physical Function
	Proportion of patients with improved balance/falls	Physical Function
	Proportion of patients with improved visual functioning	Physical Function
	Proportion of patients with improved bladder dysfunction	Physical Function
	Proportion of patients with improved physical activity	Physical Function
	Proportion of patients with improved mobility	Physical Function
	Proportion of patients with improved self-care	Physical Function
	Proportion of patients with improved hygiene and comfort	Physical Function
	Proportion of patients with improved stability	Physical Function
	Proportion of patients with improved sensation	Physical Function
	Proportion of patients with improved paraesthesia	Physical Function
	Proportion of patients with improved vibratory perception	Physical Function
	Proportion of patients with improved motor function	Physical Function
	Proportion of patients with improved atrophy	Physical Function
	Proportion of patients with improved elbow range of motion	Physical Function
	Proportion of patients with improved tip-to-tip strength	Physical Function
	Proportion of patients with improved ability to hold chopsticks	Physical Function
	Proportion of patients with improved wartenberg sign	Physical Function
	Proportion of patients with improved froment sign	Physical Function
	Proportion of patients with improved claw hand	Physical Function
	Proportion of patients with improved tinel sign	Physical Function
	Proportion of patients with improved neuroma formation	Physical Function
	Proportion of patients with improved elbow instability	Physical Function
	Proportion of patients with improved flexion contracture	Physical Function
	Proportion of patients with improved subluxation	Physical Function
	Proportion of patients with improved elbow flexion test (with or without paresthesia)	Physical Function
	Proportion of patients with improved carrying angle	Physical Function
	Proportion of patients with improved sensation in genitals	Physical Function
	Proportion of patients with improved leg muscle strength	Physical Function
	Proportion of patients with improved ability to perform activities of daily living	Physical Function
	Proportion of patients with improved vision	Physical Function
	Proportion of patients with improved oral continence	Physical Function
	Proportion of patients with improved speech	Physical Function
	Proportion of patients with improved total number of falls	Physical Function
	Proportion of patients with improved fall-related injuries	Physical Function
	Proportion of patients with improved activities of daily living	Physical Function
	Proportion of patients with improved falls	Physical Function
	Health Related quality of life	Quality of Life and Patient-reported Outcomes
	Participation level in daily functioning	Quality of Life and Patient-reported Outcomes
	Fatigue	Quality of Life and Patient-reported Outcomes
	Depression	Quality of Life and Patient-reported Outcomes
	Pain	Quality of Life and Patient-reported Outcomes
	Willingness to repeat treatment	Quality of Life and Patient-reported Outcomes
	Esthetics	Quality of Life and Patient-reported Outcomes
	Overall activity level	Quality of Life and Patient-reported Outcomes
	Satisfaction	Quality of Life and Patient-reported Outcomes
	Shared decision-making between professionals, patients, and family members	Quality of Life and Patient-reported Outcomes
	Distress around fear of dying or living with severe disability the patient is feeling	Quality of Life and Patient-reported Outcomes
	Whether the patient feels that they are being treated and valued as a person	Quality of Life and Patient-reported Outcomes
	Amount of distress treatment for stroke causes the patient	Quality of Life and Patient-reported Outcomes
	Patient and family perceptions of the quality and appropriateness of care	Quality of Life and Patient-reported Outcomes
	Patient’s ability to understand and respond to communication from others	Quality of Life and Patient-reported Outcomes
	Amount of pain a patient has	Quality of Life and Patient-reported Outcomes
	Self-management	Quality of Life and Patient-reported Outcomes
	Treatment satisfaction	Quality of Life and Patient-reported Outcomes
	Migraine Specific QOL	Quality of Life and Patient-reported Outcomes
	Adverse Events	Quality of Life and Patient-reported Outcomes
	emotional functioning	Quality of Life and Patient-reported Outcomes
	energy	Quality of Life and Patient-reported Outcomes
	communication	Quality of Life and Patient-reported Outcomes
	participation	Quality of Life and Patient-reported Outcomes
	social support	Quality of Life and Patient-reported Outcomes
	quality of life	Quality of Life and Patient-reported Outcomes
	Importance of relationships	Quality of Life and Patient-reported Outcomes
	Feeling safe and secure	Quality of Life and Patient-reported Outcomes
	Feeling valued and respected by others	Quality of Life and Patient-reported Outcomes
	Meaningful activities	Quality of Life and Patient-reported Outcomes
	Apathy/indifference	Quality of Life and Patient-reported Outcomes
	Alertness	Quality of Life and Patient-reported Outcomes
	A sense of who you are	Quality of Life and Patient-reported Outcomes
	Having a laugh	Quality of Life and Patient-reported Outcomes
	Life impact	Quality of Life and Patient-reported Outcomes
	Adverse Events	Quality of Life and Patient-reported Outcomes
	Pain due to abnormal sensation or non-painful stimulus	Quality of Life and Patient-reported Outcomes
	Complications (including death)	Quality of Life and Patient-reported Outcomes
	Global quality of life	Quality of Life and Patient-reported Outcomes
	Occupational role functioning	Quality of Life and Patient-reported Outcomes
	Social functioning	Quality of Life and Patient-reported Outcomes
	Low Mood and depression	Quality of Life and Patient-reported Outcomes
	Case history—previous ocular history and use of glasses, open questions	Quality of Life and Patient-reported Outcomes
	Visual fatigue and visual perception questions	Quality of Life and Patient-reported Outcomes
	Quality of life questionnaires	Quality of Life and Patient-reported Outcomes
	Staying healthy and fit	Quality of Life and Patient-reported Outcomes
	Doing what you can do	Quality of Life and Patient-reported Outcomes
	Feeling useful and having a purpose	Quality of Life and Patient-reported Outcomes
	Feeling brighter	Quality of Life and Patient-reported Outcomes
	Enjoying the moment	Quality of Life and Patient-reported Outcomes
	Child pain	Quality of Life and Patient-reported Outcomes
	Child physical health state	Quality of Life and Patient-reported Outcomes
	Child's quality of life, condition-specific	Quality of Life and Patient-reported Outcomes
	Caregiver quality of life, condition-specific	Quality of Life and Patient-reported Outcomes
	Days spent admitted to hospital/intensive care per year	Quality of Life and Patient-reported Outcomes
	Frequency of doctor/clinic/emergency room visits per year (as related to frequency of illness)	Quality of Life and Patient-reported Outcomes
	Death (related to tube)	Quality of Life and Patient-reported Outcomes
	Total time spent asleep at night	Quality of Life and Patient-reported Outcomes
	Total time spent asleep in 24 hours	Quality of Life and Patient-reported Outcomes
	Awakenings from sleep	Quality of Life and Patient-reported Outcomes
	Daytime sleepiness	Quality of Life and Patient-reported Outcomes
	Overall quality of life	Quality of Life and Patient-reported Outcomes
	Ability to join in activities with others	Quality of Life and Patient-reported Outcomes
	Friendships	Quality of Life and Patient-reported Outcomes
	Engagement in school life	Quality of Life and Patient-reported Outcomes
	Experience of other people’s attitudes towards epilepsy	Quality of Life and Patient-reported Outcomes
	Feelings about having epilepsy	Quality of Life and Patient-reported Outcomes
	Self-esteem	Quality of Life and Patient-reported Outcomes
	Self-harm	Quality of Life and Patient-reported Outcomes
	Fears of having a seizure	Quality of Life and Patient-reported Outcomes
	Mood swings	Quality of Life and Patient-reported Outcomes
	Concealment	Quality of Life and Patient-reported Outcomes
	Learning	Quality of Life and Patient-reported Outcomes
	Literacy	Quality of Life and Patient-reported Outcomes
	School attendance	Quality of Life and Patient-reported Outcomes
	Academic attainment	Quality of Life and Patient-reported Outcomes
	Pain/Discomfort	Quality of Life and Patient-reported Outcomes
	Overall Appearance	Quality of Life and Patient-reported Outcomes
	Rest of appearance domain	Quality of Life and Patient-reported Outcomes
	Photographs/social domain	Quality of Life and Patient-reported Outcomes
	Education/support	Quality of Life and Patient-reported Outcomes
	Rest of psychosocial domain	Quality of Life and Patient-reported Outcomes
	complications	Quality of Life and Patient-reported Outcomes
	Normal day-to-day activities	Quality of Life and Patient-reported Outcomes
	Activities that children like to do	Quality of Life and Patient-reported Outcomes
	Developmental milestones	Quality of Life and Patient-reported Outcomes
	Adverse effects	Quality of Life and Patient-reported Outcomes
	Compliance to treatment	Quality of Life and Patient-reported Outcomes
	Hospital admission	Quality of Life and Patient-reported Outcomes
	Preschool attendance	Quality of Life and Patient-reported Outcomes
	Preschool performance	Quality of Life and Patient-reported Outcomes
	Growth	Quality of Life and Patient-reported Outcomes
	Medication appropriateness	Quality of Life and Patient-reported Outcomes
	Psychotropic drug use	Quality of Life and Patient-reported Outcomes
	Clinically significant drug interactions	Quality of Life and Patient-reported Outcomes
	Medication side effects	Quality of Life and Patient-reported Outcomes
	Problems relating to medicines management	Quality of Life and Patient-reported Outcomes
	Adherence	Quality of Life and Patient-reported Outcomes
	Anticholinergic burden	Quality of Life and Patient-reported Outcomes
	Delay to placement in a care home	Quality of Life and Patient-reported Outcomes
	Adverse drug events	Quality of Life and Patient-reported Outcomes
	All-cause mortality	Quality of Life and Patient-reported Outcomes
	Caregiver burden	Quality of Life and Patient-reported Outcomes
	Acceptability of the intervention to patients, carers and stakeholders	Quality of Life and Patient-reported Outcomes
	Patient satisfaction with the intervention	Quality of Life and Patient-reported Outcomes
	Carer satisfaction with the intervention	Quality of Life and Patient-reported Outcomes
	Global disability	Quality of Life and Patient-reported Outcomes
	Participation	Quality of Life and Patient-reported Outcomes
	Depressed mood	Quality of Life and Patient-reported Outcomes
	Anxious mood	Quality of Life and Patient-reported Outcomes
	Apathy	Quality of Life and Patient-reported Outcomes
	Sleep problems	Quality of Life and Patient-reported Outcomes
	Tolerability of medications	Quality of Life and Patient-reported Outcomes
	Adaptation to daily life with dementia	Quality of Life and Patient-reported Outcomes
	Health-related quality of life (HRQoL)	Quality of Life and Patient-reported Outcomes
	Carer HRQoL	Quality of Life and Patient-reported Outcomes
	Carer anxiety and depression	Quality of Life and Patient-reported Outcomes
	Quality of sleep	Quality of Life and Patient-reported Outcomes
	Fear of falling	Quality of Life and Patient-reported Outcomes
	Feasibility of intervention	Quality of Life and Patient-reported Outcomes
	Acceptability of intervention	Quality of Life and Patient-reported Outcomes
	Suspected serious adverse reactions	Quality of Life and Patient-reported Outcomes
	Feasibility of recruitment	Quality of Life and Patient-reported Outcomes
	Feasibility of retention	Quality of Life and Patient-reported Outcomes
	Proportion of patients with improved quality of life	Quality of Life and Patient-reported Outcomes
	Proportion of patients with improved fatigue	Quality of Life and Patient-reported Outcomes
	Proportion of patients with improved depression	Quality of Life and Patient-reported Outcomes
	Proportion of patients with improved pain	Quality of Life and Patient-reported Outcomes
	Proportion of patients with improved emotional functioning	Quality of Life and Patient-reported Outcomes
	Proportion of patients with improved energy	Quality of Life and Patient-reported Outcomes
	Proportion of patients with improved communication	Quality of Life and Patient-reported Outcomes
	Proportion of patients with improved participation	Quality of Life and Patient-reported Outcomes
	Proportion of patients with improved social support	Quality of Life and Patient-reported Outcomes
	Proportion of patients with improved quality of life	Quality of Life and Patient-reported Outcomes
	Proportion of patients with improved overall quality of life	Quality of Life and Patient-reported Outcomes
	Proportion of patients with improved overall appearance	Quality of Life and Patient-reported Outcomes
	Proportion of patients with improved rest of appearance domain	Quality of Life and Patient-reported Outcomes
	Proportion of patients with improved photographs/social domain	Quality of Life and Patient-reported Outcomes
	Proportion of patients with improved rest of psychosocial domain	Quality of Life and Patient-reported Outcomes
	Proportion of patients with improved complications	Quality of Life and Patient-reported Outcomes
	Proportion of patients with improved fear of falling	Quality of Life and Patient-reported Outcomes
	Proportion of patients with improved quality of sleep	Quality of Life and Patient-reported Outcomes
	Proportion of patients with improved medication appropriateness	Quality of Life and Patient-reported Outcomes
	Proportion of patients with improved psychotropic drug use	Quality of Life and Patient-reported Outcomes
	Proportion of patients with improved clinically significant drug interactions	Quality of Life and Patient-reported Outcomes
	Proportion of patients with improved medication side effects	Quality of Life and Patient-reported Outcomes
	Proportion of patients with improved problems relating to medicines management	Quality of Life and Patient-reported Outcomes
	Proportion of patients with improved adherence	Quality of Life and Patient-reported Outcomes
	Proportion of patients with improved anticholinergic burden	Quality of Life and Patient-reported Outcomes
	Proportion of patients with improved delay to placement in a care home	Quality of Life and Patient-reported Outcomes
	Proportion of patients with improved adverse drug events	Quality of Life and Patient-reported Outcomes
	Proportion of patients with improved all-cause mortality	Quality of Life and Patient-reported Outcomes
	Proportion of patients with improved caregiver burden	Quality of Life and Patient-reported Outcomes
	Proportion of patients with improved acceptability of the intervention to patients, carers and stakeholders	Quality of Life and Patient-reported Outcomes
	Proportion of patients with improved patient satisfaction with the intervention	Quality of Life and Patient-reported Outcomes
	Proportion of patients with improved carer satisfaction with the intervention	Quality of Life and Patient-reported Outcomes
	Cost	Health Economics and Health Services
	demographics	Health Economics and Health Services
	Health economics/cost–utility	Health Economics and Health Services
	Cost of medicines	Health Economics and Health Services
	Cost of medications	Health Economics and Health Services
	Time costs	Health Economics and Health Services
	Health resource utilization	Health Economics and Health Services
	Healthcare costs	Health Economics and Health Services
	Medication costs	Health Economics and Health Services
	Productivity losses	Health Economics and Health Services
	Utility	Health Economics and Health Services
	Return to work duration	Rehabilitation Outcomes
	Time to return of full function	Rehabilitation Outcomes
	Immobilization duration	Rehabilitation Outcomes
	Return to full activity	Rehabilitation Outcomes
	Number of therapy sessions received	Rehabilitation Outcomes
	Overall therapy duration	Rehabilitation Outcomes
	Perceived benefits of therapy	Rehabilitation Outcomes
	Self-perceived improvement in function	Rehabilitation Outcomes
	Engagement in therapy	Rehabilitation Outcomes
	Satisfaction with therapy	Rehabilitation Outcomes
	Proportion of patients with improved return to full activity	Rehabilitation Outcomes
	Operative time	Perioperative and Surgical Outcomes
	Postoperative symptom duration	Perioperative and Surgical Outcomes
	Complication rate	Perioperative and Surgical Outcomes
	Reoperation rate	Perioperative and Surgical Outcomes
	Incision length	Perioperative and Surgical Outcomes
	Tourniquet duration	Perioperative and Surgical Outcomes
	Scar sensitivity	Perioperative and Surgical Outcomes
	Numbness of operating area	Perioperative and Surgical Outcomes
	Tube malfunction/reoperation	Perioperative and Surgical Outcomes
	revision procedures	Perioperative and Surgical Outcomes
	Proportion of patients with improved numbness of operating area	Perioperative and Surgical Outcomes
	Proportion of patients with improved scar sensitivity	Perioperative and Surgical Outcomes
	Proportion of patients with improved scar sensitivity	Perioperative and Surgical Outcomes

## Sheet: prompt 2
Prompt	Domain	Theme
Please analyse ALL the domains given and classify them into the above themes. Provide your answer in a table with two columns. I want the first column to be ALL the longlist of domains given in the first prompt, second column to be the themes. The themes are disease activity/progression, physical functions, Quality of Life and Patient-reported Outcomes, Neurological Symptoms, Health Economics and…	Number of new and/or active lesions	Disease Activity/Progression
	Number of relapses per year (Annual Relapse Rate)
	Switch from relapsing to progressive
	Symptom recurrence
	Seizure freedom
	Seizure frequency
	Seizure duration
	Seizure severity
	Frequency of seizures
	Complete seizure freedom
	Severity of seizures
move to neurological symptoms	Cognition	Physical Functions
	Walking
	Upper extremity function
	Balance/Falls
	Visual functioning
	Bladder dysfunction
	Grip strength
	Power assessment
	Elbow range of motion
	Tip-to-tip strength
	Carrying angle
	Ability to hold chopsticks
	Elbow instability
	Flexion contracture
	Subluxation
	Elbow flexion test (with or without paresthesia)
	Dropping objects
	Dexterity
	Mobility
	Self-care
	Vision and hearing
	Incontinence of Urine
	Urinary retention
	Sensation of bladder fullness
	Faecal incontinence
	Physical ability to have sexual intercourse
	Perineal sensation
	Sensation in genitals
	Leg muscle strength
	Pain due to abnormal sensation or non-painful stimulus
	Mobility and walking
move to neurological symptoms	Retching/vomiting
removed	Aspiration pneumonia
	Breathing difficulties
	Movement ability - gross motor function
	Manual ability - fine motor function
	Oral continence
	Speech
	Pain/Discomfort
	Overall Appearance
	Rest of appearance domain
move to quality of life	Photographs/social domain
	Health Related quality of life	Quality of Life and Patient-reported Outcomes
	Participation level in daily functioning
	Fatigue
	Depression
	Pain
	Willingness to repeat treatment
	Esthetics
	Overall activity level
	Satisfaction
	Activities of daily living assessment
	Shared decision-making between professionals, patients, and family members
	Distress around fear of dying or living with severe disability the patient is feeling
	Whether the patient feels that they are being treated and valued as a person
	Amount of distress treatment for stroke causes the patient
	Patient and family perceptions of the quality and appropriateness of care
	Patient’s ability to understand and respond to communication from others
	Amount of pain a patient has
	Self-management
	Treatment satisfaction
	Migraine Specific Pain
	Migraine Specific QOL
	Emotional functioning
	Energy
	Communication
	Participation
	Social support
	Importance of relationships
	Feeling safe and secure
	Feeling valued and respected by others
	Meaningful activities
	Apathy/indifference
	Alertness
	Understanding time and place
	Hygiene and comfort
	Stability
	A sense of who you are
	Having a laugh
	Global quality of life
	Occupational role functioning
	Social functioning
	Ability to do daily activities
	Low Mood and depression
	Quality of life questionnaires
	Staying healthy and fit
	Doing what you can do
	Feeling useful and having a purpose
	Feeling brighter
	Enjoying the moment
	Total time spent asleep at night
	Total time spent asleep in 24 hours
	Awakenings from sleep
	Daytime sleepiness
	Ability to join in activities with others
	Friendships
	Experience of other people’s attitudes towards epilepsy
	Feelings about having epilepsy
	Self-esteem
	Self-harm
	Fears of having a seizure
	Mood swings
	Concealment
	Rest of psychosocial domain
	Normal day-to-day activities
	Satisfaction with services
	Satisfaction with care
	Health-related quality of life
	Quality of life related to health
	Treatment-related quality of life
	Life satisfaction
	Overall satisfaction with care
	Global health status
	2-Point discrimination	Neurological Symptoms
	Ulnar nerve sulcus angle
	Sensation
	Paraesthesia
	Vibratory perception
	Motor function
	Atrophy
	Wartenberg sign
	Froment sign
	Claw hand
	Tinel sign
	Neuroma formation
	Associated symptoms
	Cognitive functioning
	Memory
	Concentration
	Executive functioning
	Cognitive function
removed	EEG: electroencephalogram
removed	Imaging
	Cost	Health Economics and Health Services
	Demographics
move to neurological symptoms	Injury characteristics
	Comorbidity
	Health economics/cost–utility
	Frequency of doctor/clinic/emergency room visits per year (as related to frequency of illness)
?move to peads outcomes, COS initially based on impact of feeding tube in neurologically feeding children	Death (related to tube)
?move to peads outcomes, COS initially based on impact of feeding tube in neurologically feeding children	Tube malfunction/reoperation
	Education/support
	Compliance to treatment
	Cost of medicines
removed	Plasma drug levels
	Health parameters
	Medication appropriateness
	Psychotropic drug use
removed	Clinically significant drug interactions
	Medication side effects
	Problems relating to medicines management
	Adherence
removed	Anticipated side effects
	Costs related to medication management
	Service provision
	Service-related costs
	Length of stay
	Hospital admissions
	Access to services
	Nutrition, growth, and developmental state	Pediatric Neurology Outcomes
	Child pain
	Child physical health state
	Child's quality of life, condition-specific
	Duration and ease of food/medicine administration
	Caregiver quality of life, condition-specific
	Days spent admitted to hospital/intensive care per year
	Engagement in school life
	Learning
	Literacy
	Speech and Language
	School attendance
	Academic attainment
	Behavioural concerns
	Impulsivity
	Activities that children like to do
	Developmental milestones
not limited to peads, move to disease progression	Hospital admission
	Preschool attendance
	Preschool performance
	Growth
	Behavior
	Return to work duration	Rehabilitation Outcomes
	Time to return of full function
	Immobilization duration
	Return to full activity
	Preventing falls
	Walking better, being able to stand up and climb stairs
	Operative time	Perioperative and Surgical Outcomes
	Postoperative symptom duration
	Complication rate
	Reoperation rate
	Incision length
	Tourniquet duration
	Scar sensitivity
	Numbness of operating area
	Adverse Events
	Adverse Events
	Complications (including death)
	complications
	revision procedures
	Adverse effects
	Core FND symptoms	Functional Neurological Disorder Symptoms
	Other physical symptoms
	Psychological symptoms
move to quality of life	Life impact
	Case history—previous ocular history and use of glasses, open questions	Visual and Ocular Outcomes
remove- not related	Observations
	Eye alignment position
	Eye movement—ocular motility assessment
	Visual field assessment
	Visual neglect assessment
	Functional vision assessment
	Reading assessment
	Case history—previous ocular history and use of glasses, open questions, visual fatigue and visual perception questions
	Eye position measurement
	Visual field assessment
	Visual neglect assessment
	Functional vision assessment
	Reading assessment
	Vision
	Ocular symptoms

## Sheet: #1 Updated domains
Domain	Theme
Number of new and/or active lesions	Disease Activity/Progression
Number of relapses per year (Annual Relapse Rate)
Switch from relapsing to progressive
Symptom recurrence
Seizure freedom
Seizure frequency
Seizure duration
Seizure severity
Frequency of seizures
Complete seizure freedom
Severity of seizures
hospital admission
Walking	Physical Functions
Upper extremity function
Balance/Falls
Visual functioning
Bladder dysfunction
Grip strength
Power assessment
Elbow range of motion
Tip-to-tip strength
Carrying angle
Ability to hold chopsticks
Elbow instability
Flexion contracture
Subluxation
Elbow flexion test (with or without paresthesia)
Dropping objects
Dexterity
Mobility
Self-care
Vision and hearing
Incontinence of Urine
Urinary retention
Sensation of bladder fullness
Faecal incontinence
Physical ability to have sexual intercourse
Perineal sensation
Sensation in genitals
Leg muscle strength
Pain due to abnormal sensation or non-painful stimulus
Mobility and walking
Breathing difficulties
Movement ability - gross motor function
Manual ability - fine motor function
Oral continence
Speech
Pain/Discomfort
Overall Appearance
Rest of appearance domain
Health Related quality of life	Quality of Life and Patient-reported Outcomes
Participation level in daily functioning
Fatigue
Depression
Pain
Willingness to repeat treatment
Esthetics
Overall activity level
Satisfaction
Activities of daily living assessment
Shared decision-making between professionals, patients, and family members
Distress around fear of dying or living with severe disability the patient is feeling
Whether the patient feels that they are being treated and valued as a person
Amount of distress treatment for stroke causes the patient
Patient and family perceptions of the quality and appropriateness of care
Patient’s ability to understand and respond to communication from others
Amount of pain a patient has
Self-management
Treatment satisfaction
Migraine Specific Pain
Migraine Specific QOL
Emotional functioning
Energy
Communication
Participation
Social support
Importance of relationships
Feeling safe and secure
Feeling valued and respected by others
Meaningful activities
Apathy/indifference
Alertness
Understanding time and place
Hygiene and comfort
Stability
A sense of who you are
Having a laugh
Global quality of life
Occupational role functioning
Social functioning
Ability to do daily activities
Low Mood and depression
Quality of life questionnaires
Staying healthy and fit
Doing what you can do
Feeling useful and having a purpose
Feeling brighter
Enjoying the moment
Total time spent asleep at night
Total time spent asleep in 24 hours
Awakenings from sleep
Daytime sleepiness
Ability to join in activities with others
Friendships
Experience of other people’s attitudes towards epilepsy
Feelings about having epilepsy
Self-esteem
Self-harm
Fears of having a seizure
Mood swings
Concealment
Rest of psychosocial domain
Normal day-to-day activities
Satisfaction with services
Satisfaction with care
Health-related quality of life
Quality of life related to health
Treatment-related quality of life
Life satisfaction
Overall satisfaction with care
Global health status
photograph/social domains
Life impact
2-Point discrimination	Neurological Symptoms
Ulnar nerve sulcus angle
Sensation
Paraesthesia
Vibratory perception
Motor function
Atrophy
Wartenberg sign
Froment sign
Claw hand
Tinel sign
Neuroma formation
Associated symptoms
Cognitive functioning
Memory
Concentration
Executive functioning
Cognitive function
Injury characteristics
cognition
rectching/vomiting
Cost	Health Economics and Health Services
Demographics
Comorbidity
Health economics/cost–utility
Frequency of doctor/clinic/emergency room visits per year (as related to frequency of illness)
Education/support
Compliance to treatment
Cost of medicines
Health parameters
Medication appropriateness
Psychotropic drug use
Medication side effects
Problems relating to medicines management
Adherence
Costs related to medication management
Service provision
Service-related costs
Length of stay
Hospital admissions
Access to services
Nutrition, growth, and developmental state	Pediatric Neurology Outcomes
Child pain
Child physical health state
Child's quality of life, condition-specific
Duration and ease of food/medicine administration
Caregiver quality of life, condition-specific
Days spent admitted to hospital/intensive care per year
Engagement in school life
Learning
Literacy
Speech and Language
School attendance
Academic attainment
Behavioural concerns
Impulsivity
Activities that children like to do
Developmental milestones
Preschool attendance
Preschool performance
Growth
Behavior
Death (related to tube)
Tube malfunction/reoperation
Return to work duration	Rehabilitation Outcomes
Time to return of full function
Immobilization duration
Return to full activity
Preventing falls
Walking better, being able to stand up and climb stairs
Operative time	Perioperative and Surgical Outcomes
Postoperative symptom duration
Complication rate
Reoperation rate
Incision length
Tourniquet duration
Scar sensitivity
Numbness of operating area
Adverse Events
Adverse Events
Complications (including death)
complications
revision procedures
Adverse effects
Core FND symptoms	Functional Neurological Disorder Symptoms
Other physical symptoms
Psychological symptoms
Case history—previous ocular history and use of glasses, open questions	Visual and Ocular Outcomes
Eye alignment position
Eye movement—ocular motility assessment
Visual field assessment
Visual neglect assessment
Functional vision assessment
Reading assessment
Case history—previous ocular history and use of glasses, open questions, visual fatigue and visual perception questions
Eye position measurement
Visual field assessment
Visual neglect assessment
Functional vision assessment
Reading assessment
Vision
Ocular symptoms

## Sheet: #2 Updated domains 
Domain	Theme
Number of new and/or active lesions	Disease Activity
Number of relapses per year (Annual Relapse Rate)
Switch from relapsing to progressive
Symptom recurrence
Seizure freedom
Seizure frequency
Seizure duration
Seizure severity
Frequency of seizures
Complete seizure freedom
Severity of seizures
hospital admission
Self-care	Quality of Life
Health Related quality of life
Participation level in daily functioning
Fatigue
Depression
Willingness to repeat treatment
Esthetics
Overall activity level
Satisfaction
Activities of daily living assessment
Shared decision-making between professionals, patients, and family members
Distress around fear of dying or living with severe disability the patient is feeling
Whether the patient feels that they are being treated and valued as a person
Amount of distress treatment for stroke causes the patient
Patient and family perceptions of the quality and appropriateness of care
Patient’s ability to understand and respond to communication from others
Amount of pain a patient has
Self-management
Treatment satisfaction
Migraine Specific QOL
Emotional functioning
Energy
Communication
Participation
Social support
Importance of relationships
Feeling safe and secure
Feeling valued and respected by others
Meaningful activities
Apathy/indifference
Alertness
Understanding time and place
Hygiene and comfort
Stability
A sense of who you are
Having a laugh
Global quality of life
Occupational role functioning
Social functioning
Ability to do daily activities
Low Mood and depression
Quality of life questionnaires
Staying healthy and fit
Doing what you can do
Feeling useful and having a purpose
Feeling brighter
Enjoying the moment
Total time spent asleep at night
Total time spent asleep in 24 hours
Awakenings from sleep
Daytime sleepiness
Ability to join in activities with others
Friendships
Experience of other people’s attitudes towards epilepsy
Feelings about having epilepsy
Self-esteem
Self-harm
Fears of having a seizure
Mood swings
Concealment
Rest of psychosocial domain
Normal day-to-day activities
Satisfaction with services
Satisfaction with care
Health-related quality of life
Quality of life related to health
Treatment-related quality of life
Life satisfaction
Overall satisfaction with care
Global health status
photograph/social domains
Life impact
Cost	Healthcare delivery
Demographics
Comorbidity
Health economics/cost–utility
Frequency of doctor/clinic/emergency room visits per year (as related to frequency of illness)
Education/support
Compliance to treatment
Cost of medicines
Health parameters
Medication appropriateness
Psychotropic drug use
Medication side effects
Problems relating to medicines management
Adherence
Costs related to medication management
Service provision
Service-related costs
Length of stay
Hospital admissions
Access to services
Nutrition, growth, and developmental state	Pediatric
Child pain
Child physical health state
Child's quality of life, condition-specific
Duration and ease of food/medicine administration
Caregiver quality of life, condition-specific
Days spent admitted to hospital/intensive care per year
Engagement in school life
Learning
Literacy
Speech and Language
School attendance
Academic attainment
Behavioural concerns
Impulsivity
Activities that children like to do
Developmental milestones
Preschool attendance
Preschool performance
Growth
Behavior
Death (related to tube)
Tube malfunction/reoperation
Return to work duration	Treatment process and outcomes
Time to return of full function
Immobilization duration
Return to full activity
Preventing falls
Walking better, being able to stand up and climb stairs
Operative time
Postoperative symptom duration
Complication rate
Reoperation rate
Incision length
Tourniquet duration
Scar sensitivity
Numbness of operating area
Adverse Events
Adverse Events
Complications (including death)
complications
revision procedures
Adverse effects
Case history—previous ocular history and use of glasses, open questions	Vision
Eye alignment position
Eye movement—ocular motility assessment
Visual field assessment
Visual neglect assessment
Functional vision assessment
Reading assessment
Case history—previous ocular history and use of glasses, open questions, visual fatigue and visual perception questions
Eye position measurement
Visual field assessment
Visual neglect assessment
Functional vision assessment
Reading assessment
Vision
Ocular symptoms
Visual functioning
Walking	Motor Functions
Upper extremity function
Balance/Falls
Grip strength
Power assessment
Elbow range of motion
Tip-to-tip strength
Carrying angle
Ability to hold chopsticks
Elbow instability
Flexion contracture
Subluxation
Elbow flexion test (with or without paresthesia)
Dropping objects
Dexterity
Mobility
Physical ability to have sexual intercourse
Leg muscle strength
Mobility and walking
Breathing difficulties
Movement ability - gross motor function
Manual ability - fine motor function
Oral continence
Speech
Overall Appearance
Rest of appearance domain
Motor function
Claw hand
Wartenberg sign
Froment sign
Atrophy
Bladder dysfunction	Autonomic Functions
Incontinence of Urine
Urinary retention
Sensation of bladder fullness
Faecal incontinence
Migraine Specific Pain	Pain
Pain due to abnormal sensation or non-painful stimulus
Pain/Discomfort
Pain
Sensation	Sensory Functions
Paraesthesia
Vibratory perception
rectching/vomiting
Perineal sensation
Sensation in genitals
Tinel sign
Neuroma formation
2-Point discrimination
Cognitive functioning	Cognition
Memory
Concentration
Executive functioning
Cognitive function
cognition
